# Supplementary material for: A pilot study of assessing whole genome sequencing in newborn screening in unselected children in China
Source: Clin Transl Med. 2022 Jun 5;12(6):e843. doi: 10.1002/ctm2.843 (PMC9167628; doi:10.1002/ctm2.843)
Supplement: Supplementary file 2 — Supporting Information [file CTM2-12-e843-s002.xlsx]

## Sheet: supplementary table 1
Supplementary Table 1 The 48 inherited metabolic diseases screened by MS/MS in Qingdao 321 newborn cohort
No.	Disease	Abbr.
1	Hyperphenylalaninemia	HPA
2	Phenylketonuria	PKU
3	Tetrahydrobiopterin Deficiency	BH4D
4	*Maple Syrup Urine Disease	MSUD
5	Hypervalinemia	VAL
6	Tyrosinemia Type Ⅰ	TYR-I
7	Tyrosinemia Type II	TYR-II
8	Tyrosinemia Type III	TYR-III
9	Carbamoyl Phosphate Synthetase I Deficiency	CPS1D
10	N-Acetylglutamate Synthase Deficiency	NAGSD
11	*Ornithine Transcarbamylase Deficiency	OTCD
12	*Citrullinemia Type I	CIT-I
13	*Citrullinemia Type II	NICCD
14	Argininosuccinic Acidemia	ASL
15	*Argininemia	ARG
16	Hyperornithinemia-Hyperammonemia-Homocitrullinuria Syndrome	HHHS
17	Hyperomithinemia	ORA
18	Hypermethioninemia	MET
19	*Homocystinuria	HCY
20	Nonketotic Hyperglycinemia	NKH
21	Histidinemia	HIS
22	*Methylmalonic Acidemia	MMA
23	*Propionic Acidemia	PA
24	*Glutaric Acidemia Type I	GA-I
25	*Isovaleric Acidemia	IVA
26	Multiple Carboxylase Deficiency	MCD
27	Beta-Ketothiolase Deficiency	BKT
28	*3-Methylcrotonyl-CoA Carboxylase Deficiency	3MCCD
29	3-Methylglutaconic Aciduria	3MGA
30	3-Hydroxy-3-Methylglutaryl-CoA Lyase Deficiency	HMGCL
31	2-Methylbutyryl-CoA Dehydrogenase Deficiency	2MBD
32	2-Methyl-3-Hydroxybutyryl-CoA Dehydrogenase Deficiency	2M3HBA
33	Isobutyryl-CoA Dehydrogenase Deficiency	IBD
34	Malonyl-CoA Decarboxylase Deficiency	MAD
35	*Carnitine Uptake Defect	PCD
36	*Carnitine Palmitoyltransferase Deficiency TypeI	CPT-I
37	Carnitine Palmitoyltransferase Deficiency TypeII	CPT-II
38	Carnitine-acylcarnitine Translocase Deficiency	CACT
39	Short-Chain Acyl-CoA Dehydrogenase Deficiency	SCADD
40	*Medium-Chain Acyl-Coenzyme A Dehydrogenase Deficiency	MCAD
41	*Very Long-Chain Acyl-Coenzyme A Dehydrogenase Deficiency	VLCADD
42	*Glutaric Acidemia Type II	MADD
43	Long-Chain 3-Hydroxyacyl-CoA Dehydrogenase Deficiency	LCHAD
44	Trifunctional Protein Deficiency	TFPD
45	Medium Chain 3-Ketoacyl-CoA Thiolase Deficiency	MCKAT
46	Medium /short-Chain Hydroxyacyl-CoA Dehydrogenase Deficiency	M/SCHADD
47	2,4-Dienoyl-CoA Reductase Deficiency	DCRD
48	Ethylmalonic Encephalopathy	EE

## Sheet: supplementary table 2
Supplementary Table 2. The 59 RUSP recommended inherited disease examined.
No.	Core Condition	Inheritance	Gene	Incidence /100,000 births	Reference
1	Propionic Acidemia	AR	PCCA,PCCB	0.63	[Deng K, et al.2021]
2	Methylmalonic Acidemia (methylmalonic-CoA mutase)	AR	MUT	8.11	[Deng K, et al.2021]
3	Methylmalonic Acidemia (Cobalamin disorders)	AR	MMAA,MMAB,MMACHC,
			PRDX1,MMADHC
4	Isovaleric Acidemia	AR	IVD	0.55	[Deng K, et al.2021]
5	3-Methylcrotonyl-CoA Carboxylase Deficiency	AR	MCCC1,MCCC2	1.8	[Deng K, et al.2021]
6	3-Hydroxy-3-Methyglutaric Aciduria	AR	HMGCL	0.07	[Deng K, et al.2021]
7	Holocarboxylase synthase Deficiency	AR	HLCS	0.07	[Deng K, et al.2021]
8	ß-Ketothiolase Deficiency	AR	ACAT1	0.04	[Deng K, et al.2021]
9	Glutaric Acidemia Type I	AR	GCDH	0.68	[Deng K, et al.2021]
10	Carnitine Uptake Defect/Carnitine Transport Defect	AR	SLC22A5	4.93	[Deng K, et al.2021]
11	Medium-chain Acyl-CoA Dehydrogenase Deficiency	AR	ACADM	0.72	[Deng K, et al.2021]
12	Very Long-chain Acyl-CoA Dehydrogenase Deficiency	AR	ACADVL	0.56	[Deng K, et al.2021]
13	Long-chain L-3 Hydroxyacyl-CoA Dehydrogenase Deficiency	AR	HADHA	0.03	[Deng K, et al.2021]
14	Trifunctional Protein Deficiency	AR	HADHA,HADHB	/	/
15	Argininosuccinic Aciduria	AR	ASL	0.11	[Deng K, et al.2021]
16	Citrullinemia, Type I	AR	ASS1	0.39	[Deng K, et al.2021]
17	Maple Syrup Urine Disease	AR	BCKDHA,BCKDHB,DBT	0.44	[Deng K, et al.2021]
18	Homocystinuria	AR	MTHFR,MTR,MTRR	0.15	[Deng K, et al.2021]
			MMADHC
19	Classic Phenylketonuria	AR	PAH	12.73	[Deng K, et al.2021]
20	Tyrosinemia, type I	AR	FAH	0.27	[Deng K, et al.2021]
21	Primary Congenital Hypothyroidism	AR,AD	PAX8,TSHR,DUOX2,SLC5A5,	62.8	[Feuchtbaum L. et al. 2012]
			TG,TPO,TSHB
22	Congenital adrenal hyperplasia	AR	CYP21A2	2.1	[Feuchtbaum L. et al. 2012]
23	S,S Disease (Sickle Cell Anemia)	AR	HBB	58.7	[Feuchtbaum L. et al. 2012]
24	S, βeta-Thalassemia	AR,AD	HBB
25	S,C Disease	AR	HBB
26	Biotinidase Deficiency	AR	BTD	0.03	[Deng K, et al.2021]
27	Critical Congenital Heart Disease	AD	FOXH1,GATA4,GATA6,GDF1,	/	/
			GJA1,HAND1,MED13L,NKX2-5,
			NKX2-6,NOTCH1,SMAD6,ZFPM2
28	Cystic Fibrosis	AR	CFTR	/	/
29	Classic Galactosemia	AR	GALT	0.25 (Taiwan)	[He J, et al. 2019]
30	Glycogen Storage Disease Type II (Pompe)	AR	GAA	2.5(Guangzhou)	[Huang Y L,et al.2021]
31	Hearing Loss	AR, AD,	CDH23,COCH,GJB2,GJB3, MT-RNR1, KCNQ4,MYO6,	50	[Zhou Y, et al. 2019 ]
		DR(Digenic recessive)	MYO7A,SLC26A4,TECTA ,USH2A
32	Severe Combined Immunodeficiencies	XLR,AR	IL2RG,ADA,ZAP70,PNP,AK2,	8.46(Taiwan)	[Chien Y H. et al. 2015]
			RAG1,RAG2,JAK3,DCLRE1C
33	Mucopolysaccharidosis Type 1	AR	IDUA	/	/
34	X-linked Adrenoleukodystrophy	X-linked	ABCD1	/	/
35	Spinal Muscular Atrophy	AR	SMN1	1.87	[Verhaart I E C, et al. 2017]
	SECONDARY CONDITION	INHERITANCE	GENE	Incidence/100,000 Chinese	Reference
36	Methylmalonic acidemia with homocystinuria	AR ,XLR	MMACHC,MMADHC,	/	/
			LMBRD1,ABCD4,HCFC1
37	Malonic acidemia	AR	MLYCD	/	/
38	Isobutyryl-CoA dehydrogenase deficiency	AR	ACAD8	0.37	[Deng K, et al.2021]
39	2-Methylbutyrylglycinuria	AR	ACADSB	/	/
40	3-Methylglutaconic aciduria	AR	AUH	/	/
41	2-Methyl-3-hydroxybutyric aciduria	XLD	HSD17B10	/	/
42	Short-chain acyl-CoA dehydrogenase deficiency	AR	ACADS	2.2	[Deng K, et al.2021]
43	Medium/short-chain L-3-hydroxyacylCoA dehydrogenase deficiency	AR	HADH	0.4	[He J, et al. 2019]
44	Glutaric acidemia type II	AR	ETFA,ETFB,ETFDH	0.21	[Deng K, et al.2021]
45	2,4 Dienoyl-CoA reductase deficiency	AR	NADK2
46	Carnitine palmitoyl transferase type I deficiency	AR	CPT2	0.18	[Deng K, et al.2021]
47	Carnitine palmitoyl transferase type II deficiency	AR	CPT2	0.1	[Deng K, et al.2021]
48	Carnitine acylcarnitine translocase deficiency	AR	SLC25A20	0.14	[Deng K, et al.2021]
49	Argininemia	AR	ARG1	0.08	[Deng K, et al.2021]
50	Citrullinemia, type II	AR	SLC25A13	1.48	[Deng K, et al.2021]
51	Hypermethioninemia	AR	AHCY,GNMT,MAT1A	0.92	[Deng K, et al.2021]
52	Benign hyperphenylalaninemia	AR	PAH	/	/
53	Biopterin defect in cofactor biosynthesis	AR	GCH1,PCBD1,PTS,QDPR	/	/
54	Biopterin defect in cofactor regeneration	AR	GCH1,PCBD1,PTS,QDPR	/	/
55	Tyrosinemia, type II	AR	TAT	/	/
56	Tyrosinemia, type III	AR	HPD	/	/
57	Various other hemoglobinopathies	AR	HBB,HBA1	/	/
58	Galactoepimerase deficiency	AR	GALE	/	/
59	Galactokinase deficiency	AR	GALK1	/	/
	Notes：
	1. Recommended Uniform Screening panel as of July 2018 (https://www.hrsa.gov/advisory-committees/heritable-disorders/rusp/index.html)
	2. Two diseases (e.g T-cell related lymphocyte deficiencies and Medium-chain ketoacyl-CoA thiolate deficiency) were removed from the RUSP list due to lack of knowledge about the inheritance.
	3. “/” represented that no pulished data was found, to our best knowledge.
	4. The accumulated sum of incidence of listed inherited disorders were 225.07 / 100,000 births.
	Feuchtbaum L, Carter J, Dowray S, et al. Birth prevalence of disorders detectable through newborn screening by race/ethnicity[J]. Genetics in medicine, 2012, 14(11): 937-945.
	He J, Tang M, Zhang X, et al. Incidence and prevalence of 121 rare diseases in China: Current status and challenges[J]. Intractable & rare diseases research, 2019, 8(2): 89-97.
	Chien Y H, Chiang S C, Chang K L, et al. Incidence of severe combined immunodeficiency through newborn screening in a Chinese population[J]. Journal of the Formosan Medical Association, 2015, 114(1): 12-16.
	Verhaart I E C, Robertson A, Wilson I J, et al. Prevalence, incidence and carrier frequency of 5q–linked spinal muscular atrophy–a literature review[J]. Orphanet journal of rare diseases, 2017, 12(1): 1-15.
	Deng K, Zhu J, Yu E, et al. Incidence of inborn errors of metabolism detected by tandem mass spectrometry in China: a census of over seven million newborns between 2016 and 2017[J]. Journal of Medical Screening, 2021, 28(3): 223-229.
	Huang Y L, Sheng H Y, Jia X F, et al. GAA gene variants and genotype-phenotype correlations in patients with glycogen storage disease type â¡[J]. Zhonghua Er Ke Za Zhi, 2021: 189-194.
	Zhou Y, Li C, Li M, et al. Mutation analysis of common deafness genes among 1,201 patients with non‐syndromic hearing loss in Shanxi Province[J]. Molecular genetics & genomic medicine, 2019, 7(3): e537.

## Sheet: supplementary table 3
Supplementary Table 3. The 164 Primary Immunodeficiencies examined in the Qingdao newborn cohort
Disease	Causative gene	Inheritance	OMIM
γc deficiency (common gamma chain SCID, CD132 deficiency)	IL2RG	XL	308380
JAK3 deficiency	JAK3	AR	600173
IL7Rα deficiency	IL7R	AR	146661
CD45 deficiency	PTPRC	AR	151460
CD3δ deficiency	CD3D	AR	186790
CD3ε deficiency	CD3E	AR	186830
CD3ζ deficiency	CD3Z	AR	186780
Coronin-1A deficiency	CORO1A	AR	605000
LAT deficiency	LAT	AR	602354
RAG deficiency	RAG1	AR	179615
RAG deficiency	RAG2	AR	179616
DCLRE1C (Artemis) deficiency	DCLRE1C	AR	605988
DNA PKcs deficiency	PRKDC	AR	615966
Cernunnos/XLF deficiency	NHEJ1	AR	611290
DNA ligase IV deficiency	LIG4	AR	601837
Adenosine deaminase (ADA) deficiency	ADA	AR	608958
AK2 defect	AK2	AR	103020
Activated RAC2 defect	RAC2	AD GOF	602049
CD40 ligand (CD154) deficiency	CD40LG	XL	308230
CD40 deficiency	CD40	AR	606843
ICOS deficiency	ICOS	AR	604558
CD3γ deficiency	CD3G	AR	186740
CD8 deficiency	CD8A	AR	186910
ZAP-70 deficiency (ZAP70 LOF)	ZAP70	AR	269840
ZAP-70 combined hypomorphic and activating mutations	ZAP70	AR (LOF/GOF)	617006
MHC class I deficiency	TAP1	AR	170260
MHC class I deficiency	TAP2	AR	170261
MHC class I deficiency	TAPBP	AR	601962
MHC class I deficiency	B2M	AR	109700
MHC class II deficiency group A, B, C, D	CIITA	AR	600005
MHC class II deficiency group A, B, C, D	RFXANK	AR	603200
MHC class II deficiency group A, B, C, D	RFX5	AR	601863
MHC class II deficiency group A, B, C, D	RFXAP	AR	601861
IKAROS deficiency	IKZF1	AD DN	603023
DOCK8 deficiency	DOCK8	AR	243700
DOCK2 deficiency	DOCK2	AR	603122
Polymerase and deficiency	POLD1	AR	174761
Polymerase and deficiency	POLD2	AR	600815
RHOH deficiency	RHOH	AR	602037
STK4 deficiency	STK4	AR	614868
TCRα deficiency	TRAC	AR	615387
LCK deficiency	LCK	AR	615758
ITK deficiency	ITK	AR	186973
MALT1 deficiency	MALT1	AR	615468
CARD11 deficiency	CARD11	AR LOF	615206
BCL10 deficiency	BCL10	AR	616098
IL-21 deficiency	IL21	AR	615767
IL-21R deficiency	IL21R	AR	615207
OX40 deficiency	TNFRSF4	AR	615593
IKBKB deficiency	IKBKB	AR	615592
NIK deficiency	MAP 3 K14	AR	604655
RelB deficiency	RELB	AR	604758
RelA haploinsufficiency	RELA	AD	618287
Moesin deficiency	MSN	XL	300988
TFRC deficiency	TFRC	AR	616740
c-Rel deficiency	REL	AR	164910
FCHO1 deficiency	FCHO1	AR	613437
Wiskott-Aldrich syndrome (WAS LOF)	WAS	XL	300392
WIP deficiency	WIPF1	AR	602357
Arp2/3-mediated filament branching defect	ARPC1B	AR	604223
Ataxia-telangiectasia	ATM	AR	607585
Nijmegen breakage syndrome	NBS1	AR	602667
Bloom syndrome	BLM	AR	604610
Immunodeficiency with centromeric instability and facial anomalies (ICF types 1, 2, 3, 4)	DNMT3B	AR	602900
Immunodeficiency with centromeric instability and facial anomalies (ICF types 1, 2, 3, 4)	ZBTB24	AR	614064
Immunodeficiency with centromeric instability and facial anomalies (ICF types 1, 2, 3, 4)	CDCA7	AR	609937
Immunodeficiency with centromeric instability and facial anomalies (ICF types 1, 2, 3, 4)	HELLS	AR	603946
PMS2 deficiency	PMS2	AR	600259
RNF168 deficiency (Radiosensitivity, Immune Deficiency, Dysmorphic features, Learning difficulties syndrome)	RNF168	AR	612688
MCM4 deficiency	MCM4	AR	602638
X-linked reticulate pigmentary disorder (POLA1 deficiency)	POLA1	XL	301220
POLE1 (Polymerase ε subunit 1) deficiency (FILS syndrome)	POLE1	AR	174762
POLE2 (Polymerase ε subunit 2) deficiency	POLE2	AR	602670
Ligase I deficiency	LIG1	AR	126391
NSMCE3 deficiency	NSMCE3	AR	608243
ERCC6L2 (Hebo deficiency)	ERCC6L2	AR	615667
GINS1 deficiency	GINS1	AR	610608
DiGeorge/velocardio-facial syndrome	Large deletion (3 Mb) typically in chromosome 22 (TBX1)	AD	602054
TBX1 deficiency	TBX1	AD	602054
CHARGE syndrome	CHD7	AD	608892
CHARGE syndrome	SEMA3E	AD	608166
Winged helix nude FOXN1 deficiency	FOXN1	AR	601705
FOXN1 haploinsufficiency	FOXN1	AD	600838
Chromosome 10p13-p14 deletion syndrome (10p13-p14DS)	Del10p13-p14	AD	601362
Chromosome 11q deletion syndrome (Jacobsen syndrome)	11q23del	AD	147791
Cartilage hair hypoplasia (CHH)	RMRP	AR	157660
Schimke immuno-osseous dysplasia	SMARCAL1	AR	606622
MYSM1 deficiency	MYSM1	AR	612176
MOPD1 deficiency (Roifman syndrome)	RNU4ATAC	AR	601428
Immunoskeletal dysplasia with neurodevelopmental abnormalities (EXTL3 deficiency)	EXTL3	AR	617425
AD-HIES STAT3 deficiency (Job syndrome)	STAT3	AD LOF (dominant negative)	147060
IL6 receptor deficiency	IL6R	AR	147880
IL6 signal transducer (IL6ST) deficiency	IL6ST	AR	618523
ZNF341 deficiency AR-HIES	ZNF341	AR	618282
ERBIN deficiency	ERBB2IP	AD	606944
Loeys-Dietz syndrome (TGFBR deficiency)	TGFBR1	AD	609192
Loeys-Dietz syndrome (TGFBR deficiency)	TGFBR2	AD	610168
Comel-Netherton syndrome	SPINK5	AR	605010
PGM3 deficiency	PGM3	AR	172100
CARD11 deficiency (heterozygous DN)	CARD11	AD LOF	617638
Transcobalamin 2 deficiency	TCN2	AR	613441
SLC46A1/PCFT deficiency causing hereditary folate malabsorption	SLC46A1	AR	229050
Methylene-tetrahydrofolate dehydrogenase 1 (MTHFD1) deficiency	MTHFD1	AR	172460
EDA-ID due to IKBA GOF mutation	NFKBIA	AD GOF	164008
EDA-ID due to IKBKB GOF mutation	IKBKB	AD GOF	618204
ORAI-1 deficiency	ORAI1	AR	610277
STIM1 deficiency	STIM1	AR	605921
Purine nucleoside phosphorylase (PNP) deficiency	PNP	AR	164050
Immunodeficiency with multiple intestinal atresias	TTC7A	AR	609332
Tricho-Hepato-Enteric Syndrome (THES)	TTC37	AR	222470
Tricho-Hepato-Enteric Syndrome (THES)	SKIV2L	AR	614602
Hepatic veno-occlusive disease with immunodeficiency (VODI)	SP110	AR	604457
BCL11B deficiency	BCL11B	AD	617237
EPG5 deficiency (Vici syndrome)	EPG5	AR	615068
HOIL1 deficiency	RBCK1	AR	610924
HOIP deficiency	RNF31	AR	612487
Hennekam-lymphangiectasia-lymphedema syndrome	CCBE1	AR	612753
Hennekam-lymphangiectasia-lymphedema syndrome	FAT4	AR	612411
Activating de novo mutations in nuclear factor, erythroid 2- like (NFE2L2)	NFE2L2	AD	617744
STAT5b deficiency	STAT5B	AR	245590
STAT5b deficiency	STAT5B	AD (dominant negative)	604260
Kabuki syndrome (type 1 and 2)	KMT2D	AD	602113
Kabuki syndrome (type 1 and 2)	KDM6A	XL (females may be affected)	300128
KMT2A deficiency (Wiedemann-Steiner syndrome)	KMT2A	AD	605130
BTK deficiency, X-linked agammaglobulinemia (XLA)	BTK	XL	300300
μ heavy chain deficiency	IGHM	AR	147020
λ5 deficiency	IGLL1	AR	146770
Igα deficiency	CD79A	AR	112205
Igβ deficiency	CD79B	AR	147245
BLNK deficiency	BLNK	AR	604515
p110δ deficiency	PIK3CD	AR	602839
p85 deficiency	PIK3R1	AR	615214
E47 transcription factor deficiency	TCF3	AD	616941
E47 transcription factor deficiency	TCF3	AR	147141
SLC39A7 (ZIP7) deficiency	SLC39A7	AR	601416
Hoffman syndrome/TOP2B deficiency	TOP2B	AD	126431
Activated p110δ syndrome (APDS)	PIK3CD GOF	AD	615513 (APDS1)
Activated p110δ syndrome (APDS)	PIK3R1	AD	616005 (APDS2)
PTEN deficiency (LOF)	PTEN	AD	158350
CD19 deficiency	CD19	AR	107265
CD81 deficiency	CD81	AR	186845
CD20 deficiency	CD20	AR	112210
CD21 deficiency	CD21	AR	120650
TACI deficiency#	TNFRSF13B	AR or AD	604907
BAFF receptor deficiency	TNFRSF13C	AR	606269
TWEAK deficiency	TNFSF12	AD	602695
TRNT1 deficiency	TRNT1	AR	612907
NFKB1 deficiency	NFKB1	AD	164011
NFKB2 deficiency	NFKB2	AD	615577
IKAROS deficiency	IKZF1	AD (haploinsufficiency)	603023
IRF2BP2 deficiency	IRF2BP2	AD	615332
ATP6AP1 deficiency	ATP6AP1	XL	300972
ARHGEF1 deficiency	ARHGEF1	AR	618459
SH3KBP1 (CIN85) deficiency	SH3KBP1	XL	300310
SEC61A1 deficiency	SEC61A1	AD	609213
RAC2 deficiency	RAC2	AR	602049
Mannosyl-oligosaccharide glucosidase deficiency	MOGS	AR	601336
AID deficiency	AICDA	AR	6055258
AID deficiency	AICDA	AD	605257
UNG deficiency	UNG	AR	191525
INO80 deficiency	INO80	AR	610169
MSH6 deficiency	MSH6	AR	600678
Kappa chain deficiency	IGKC	AR	147200
CARD11 GOF	CARD11	AD GOF	616452

## Sheet: supplementary table 4
Supplementary Table 4. Genes and associated drugs included in DPWG Clinical Implication Sores as of July 2019
Gene	Drug	Genotyping Recommendation	Meaning
NUDT15	Azathioprine	Essential	Genotying must be performed before drug therapy has been initiated.
	Mercaptopurine
	Tioguanine
UGT1A1	Irinotecan
CYP2C19	Clopidogrel
CYP2D6	Codeine
DPYD	Fluorouracil
	Capecitabine
	Tegafur+DPD-inhibitor

## Sheet: supplementary table 5
Supplementary Table 5. The coverage of examined genes in 321 newborns
No.	Gene	Breadth of Coverage above 10X	Category	Notes
1	TSHB	1	MD
2	TNFRSF13C	1	PID
3	SLC46A1	1	PID
4	SLC39A7	1	PID
5	RNU4ATAC	1	PID
6	RMRP	1	PID
7	RAG2	1	PID & MD
8	PCBD1	1	MD
9	NSMCE3	1	PID
10	IRF2BP2	1	PID
11	IGKC	1	PID
12	HBB	1	MD & PGx
13	HAND1	1	MD
14	GJB2	1	MD & PGx
15	FOXH1	1	MD
16	RFX5	0.9999	PID
17	RAG1	0.9999	PID & MD
18	POLD2	0.9999	PID
19	NFKB2	0.9999	PID
20	LIG4	0.9999	PID & PGx
21	FOXN1	0.9999	PID
22	ARG1	0.9999	MD
23	SKIV2L	0.9998	PID
24	MAT1A	0.9998	MD
25	LAT	0.9998	PID
26	GALE	0.9998	MD & PGx
27	RELA	0.9997	PID
28	NFKBIA	0.9997	PID
29	HSD17B10	0.9997	MD
30	GCDH	0.9997	MD & PGx
31	CD79B	0.9997	PID
32	PGM3	0.9996	PID
33	IGLL1	0.9996	PID
34	CD20	0.9996	PID
35	MOGS	0.9995	PID
36	IGHM	0.9995	PID
37	GAA	0.9995	MD & PGx
38	ATP6AP1	0.9995	PID
39	ASL	0.9995	MD
40	AHCY	0.9995	MD
41	IL7R	0.9994	PID
42	HADH	0.9994	MD
43	RFXAP	0.9993	PID
44	CD3D	0.9993	PID
45	SMAD6	0.9992	MD
46	GALT	0.9992	MD & PGx
47	COCH	0.9992	MD
48	ICOS	0.9991	PID
49	BCL10	0.9991	PID
50	SLC22A5	0.999	MD & PGx
51	KCNQ4	0.999	MD
52	NFE2L2	0.9989	PID
53	MMACHC	0.9989	MD & PGx
54	MCM4	0.9989	PID
55	MMADHC	0.9987	MD & PGx
56	KMT2D	0.9987	PID
57	IVD	0.9987	MD
58	GALK1	0.9987	MD
59	HADHA	0.9986	MD
60	FAT4	0.9986	PID
61	NBS1	0.9985	PID
62	GATA6	0.9985	MD
63	TGFBR1	0.9984	PID
64	MUT	0.9984	MD & PGx
65	RHOH	0.9983	PID
66	GATA4	0.9983	MD
67	TTC7A	0.9982	PID
68	TAP1	0.9982	PID
69	QDPR	0.9982	MD
70	NADK2	0.9982	MD
71	FAH	0.9982	MD
72	CDCA7	0.9982	PID
73	SEC61A1	0.9981	PID
74	MTHFR	0.998	MD
75	EPG5	0.998	PID
76	CD3E	0.998	PID
77	KMT2A	0.9979	PID
78	AK2	0.9979	PID & MD
79	ABCD1	0.9979	MD
80	MMAA	0.9977	MD & PGx
81	MAP3K14	0.9977	PID
82	CD8A	0.9977	PID
83	PNP	0.9976	PID & MD
84	MCCC1	0.9976	MD & PGx
85	GJA1	0.9976	MD
86	ZAP70	0.9975	PID & MD
87	BCL11B	0.9975	PID
88	TAP2	0.9974	PID
89	HLCS	0.9974	MD & PGx
90	ADA	0.9974	PID & MD & PGx
91	NHEJ1	0.9972	PID
92	ACADSB	0.9971	MD
93	ABCD4	0.9971	MD
94	TGFBR2	0.997	PID
95	RNF31	0.9969	PID
96	EXTL3	0.9969	PID & PGx
97	ACAD8	0.9968	MD
98	CHD7	0.9967	PID
99	TAPBP	0.9966	PID
100	HADHB	0.9966	MD & PGx
101	DNMT3B	0.9966	PID
102	REL	0.9965	PID
103	ETFDH	0.9965	MD & PGx
104	BLNK	0.9965	PID
105	SMARCAL1	0.9964	PID
106	NFKB1	0.9964	PID
107	MTR	0.9964	MD
108	IL6ST	0.9964	PID
109	SLC25A13	0.9963	MD & PGx
110	MTRR	0.9963	MD
111	HMGCL	0.9963	MD
112	TAT	0.9962	MD
113	TFRC	0.996	PID
114	SLC25A20	0.996	MD
115	PTPRC	0.996	PID
116	CD19	0.996	PID
117	MTHFD1	0.9959	PID
118	MSN	0.9959	PID
119	MLYCD	0.9959	MD
120	CD21	0.9959	PID
121	ACAT1	0.9959	MD
122	DCLRE1C	0.9958	PID & MD
123	NKX2-5	0.9957	MD
124	MYSM1	0.9957	PID
125	CCBE1	0.9957	PID
126	IL6R	0.9956	PID
127	DOCK2	0.9956	PID
128	WIPF1	0.9955	PID
129	ITK	0.9955	PID
130	IL21	0.9954	PID
131	TNFSF12	0.9953	PID
132	RNF168	0.9953	PID
133	PRKDC	0.9953	PID
134	IL21R	0.9953	PID
135	POLE2	0.995	PID
136	PIK3CD	0.995	PID
137	USH2A	0.9949	MD & PGx
138	MMAB	0.9949	MD
139	BLM	0.9949	PID
140	FCHO1	0.9946	PID
141	MED13L	0.9942	MD
142	HELLS	0.9942	PID
143	PTEN	0.9941	PID
144	ZBTB24	0.9939	PID
145	PIK3R1	0.9939	PID
146	CDH23	0.9939	MD
147	MYO6	0.9938	MD
148	CD3G	0.9937	PID
149	B2M	0.9935	PID
150	ETFA	0.9933	MD
151	UNG	0.9932	PID
152	TTC37	0.9931	PID
153	MALT1	0.9931	PID
154	IKBKB	0.9931	PID
155	PAH	0.993	MD & PGx
156	BTD	0.993	MD
157	BCKDHB	0.993	MD
158	TOP2B	0.9927	PID
159	RELB	0.9927	PID
160	IDUA	0.9927	MD
161	HCFC1	0.9927	MD
162	GDF1	0.9927	MD
163	DUOX2	0.9927	MD & PGx
164	CD40	0.9927	PID
165	SLC5A5	0.9926	MD
166	PCCA	0.9926	MD
167	CD3Z	0.9925	PID
168	MYO7A	0.9924	MD
169	LMBRD1	0.9921	MD
170	BCKDHA	0.9919	MD
171	TG	0.9918	MD
172	CD79A	0.9918	PID
173	ARPC1B	0.9918	PID
174	INO80	0.9916	PID
175	RFXANK	0.9915	PID
176	ERCC6L2	0.9915	PID
177	BTK	0.9915	PID
178	ACADS	0.9915	MD & PGx
179	PTS	0.9914	MD & PGx
180	STAT3	0.9913	PID
181	DBT	0.9913	MD
182	ACADM	0.9912	MD & PGx
183	RBCK1	0.9908	PID
184	SEMA3E	0.9906	PID
185	PAX8	0.9906	MD
186	LIG1	0.9906	PID
187	CIITA	0.9906	PID
188	SP110	0.9905	PID
189	ERBB2IP	0.9903	PID
190	JAK3	0.99	PID & MD & PGx
191	WAS	0.9899	PID
192	CPT2	0.9898	MD
193	ZFPM2	0.9897	MD
194	SPINK5	0.9893	PID
195	POLD1	0.9892	PID
196	AICDA	0.9892	PID
197	SLC26A4	0.9889	MD & PGx
198	ASS1	0.9889	MD & PGx
199	NKX2-6	0.9888	MD
200	STK4	0.9887	PID
201	POLA1	0.9883	PID
202	CD81	0.9883	PID
203	TRAC	0.9882	PID
204	TCN2	0.988	PID
205	NOTCH1	0.9879	MD
206	CYP21A2	0.9877	MD & PGx
207	MSH6	0.9874	PID
208	AUH	0.987	MD
209	ORAI1	0.9868	PID
210	GINS1	0.9868	PID
211	STAT5B	0.9866	PID
212	GCH1	0.986	MD
213	ZNF341	0.9858	PID
214	CARD11	0.9856	PID
215	STIM1	0.9848	PID
216	SH3KBP1	0.9847	PID
217	PRDX1	0.9847	MD
218	IL2RG	0.9846	PID & MD
219	IKZF1	0.983	PID
220	HPD	0.9827	MD
221	TNFRSF4	0.9826	PID
222	TNFRSF13B	0.9815	PID & PGx
223	POLE1	0.9802	PID
224	DOCK8	0.9797	PID
225	CD40LG	0.979	PID
226	TSHR	0.9761	MD & PGx
227	ETFB	0.9757	MD
228	CFTR	0.9752	MD & PGx
229	KDM6A	0.9744	PID
230	GNMT	0.9722	MD & PGx
231	ATM	0.9717	PID & PGx
232	TCF3	0.9716	PID
233	MCCC2	0.9713	MD
234	TECTA	0.9689	MD
235	RAC2	0.9684	PID
236	LCK	0.968	PID
237	TBX1	0.9654	PID
238	ACADVL	0.9654	MD
239	ARHGEF1	0.958	PID
240	TRNT1	0.9485	PID
241	PCCB	0.9401	MD & PGx
242	CORO1A	0.9349	PID
243	HBA1	0.8901	MD
244	TPO	0.8894	MD & PGx
245	PMS2	0.8594	PID
246	IKBKG	0.6735	PID	Poor coverage, removed from the final gene list.
247	CFC1	0.5735	MD	Poor coverage, removed from the final gene list.
248	HBA2	0.5694	MD	Poor coverage, removed from the final gene list.
249	CBS	0.1765	MD	Poor coverage, removed from the final gene list.
250	ICOSLG	0.1717	PID	Poor coverage, removed from the final gene list.
251	SMN1	0.1471	MD	poor coverage, customized pipeline was applied.
Notes
MD: Mendelian Disease
PID: Primary Immunodeficiency Disease
PGx: Pharmocogenomics

## Sheet: supplementary table 6
Supplementary Table 6. The list of P/LP mutations identified by WGS in 321 newborns with recalled routine NBS results.
sample ID	Condition	Category of disorders	Inheritance	Gene	Variant	Protein	Classification*	Het/Hom	4 Routine NBS screening	48 IMDs screening by MS/MS	Hearing loss screening on 20 loci	Hearing check at hospital	Does this condition included in the RUSP list (Y/N)	Does this condition included in the IUIS list (Y/ N)	Does this condition included in the 48 IMDs list (Y/N)	Does this condition included in the 4 mandantory NBS tests (Y/N)
18120159	Phenylketonuria (PKU)	Amino acid disorder	AR	PAH(NM_000277.1)	c.611A>G	p.Y204C	Pathogenic	Het	Phe+	Phe+	Negative	Passed	Y	N	Y	Y
18120159	Phenylketonuria (PKU)	Amino acid disorder	AR	PAH(NM_000277.1)	c.842+2T>A	p.?	Pathogenic	Het					Y	N	Y	Y
18110806	3-Methylcrotonyl-CoA Carboxylase Deficiency (3MCCD)	Organic acid condition	AR	MCCC1(NM_020166.4)	c.639+2T>A	p.?	Pathogenic	Het	Negative	C5OH+	Negative	Passed	Y	N	Y	N
18091709	Hearing loss	Genetic disorders	AR	GJB2(NM_004004.5)	c.235del	p.L79Cfs3	Pathogenic	Het	Negative	Negative	Carrier	Passed	Y	N	N	N
18100402	Hearing loss	Genetic disorders	AR	GJB2(NM_004004.5)	c.235del	p.L79Cfs3	Pathogenic	Het	Negative	Negative	Carrier	Passed	Y	N	N	N
18102529	Hearing loss	Genetic disorders	AR	GJB2(NM_004004.5)	c.235del	p.L79Cfs3	Pathogenic	Het	Negative	Negative	Carrier	Passed	Y	N	N	N
18110826	Hearing loss	Genetic disorders	AR	GJB2(NM_004004.5)	c.235del	p.L79Cfs3	Pathogenic	Het	Negative	Negative	Carrier	Passed	Y	N	N	N
18120075	Hearing loss	Genetic disorders	AR	GJB2(NM_004004.5)	c.235del	p.L79Cfs3	Pathogenic	Het	Negative	Negative	Carrier	Passed	Y	N	N	N
18120109	Hearing loss	Genetic disorders	AR	GJB2(NM_004004.5)	c.235del	p.L79Cfs3	Pathogenic	Het	Negative	Negative	Carrier	Passed	Y	N	N	N
18120142	Hearing loss	Genetic disorders	AR	GJB2(NM_004004.5)	c.235del	p.L79Cfs3	Pathogenic	Het	Negative	Negative	Carrier	Passed	Y	N	N	N
18121240	Hearing loss	Genetic disorders	AR	GJB2(NM_004004.5)	c.235del	p.L79Cfs3	Pathogenic	Het	Negative	Negative	Carrier	Passed	Y	N	N	N
18121249	Hearing loss	Genetic disorders	AR	GJB2(NM_004004.5)	c.235del	p.L79Cfs3	Pathogenic	Het	Negative	Negative	Carrier	Passed	Y	N	N	N
19011624	Hearing loss	Genetic disorders	AR	GJB2(NM_004004.5)	c.235del	p.L79Cfs3	Pathogenic	Het	Negative	Negative	Carrier	Passed	Y	N	N	N
18100391	Hearing loss	Genetic disorders	AR	GJB2(NM_004004.5)	c.299_300del	p.H100Rfs14	Pathogenic	Het	Negative	Negative	Carrier	Passed	Y	N	N	N
18102512	Hearing loss	Genetic disorders	AR	GJB2(NM_004004.5)	c.299_300del	p.H100Rfs14	Pathogenic	Het	Negative	Negative	Carrier	Passed	Y	N	N	N
18102537	Hearing loss	Genetic disorders	AR	GJB2(NM_004004.5)	c.299_300del	p.H100Rfs14	Pathogenic	Het	Negative	Negative	Carrier	Passed	Y	N	N	N
18110835	Hearing loss	Genetic disorders	AR	GJB2(NM_004004.5)	c.299_300del	p.H100Rfs14	Pathogenic	Het	Negative	Negative	Carrier	Passed	Y	N	N	N
18120075	Hearing loss	Genetic disorders	AR	SLC26A4(NM_000441.1)	c.1174A>T	p.N392Y	Pathogenic	Het	Negative	Negative	Carrier	Passed	Y	N	N	N
18091181	Hearing loss	Genetic disorders	AR	SLC26A4(NM_000441.1)	c.1229C>T	p.T410M	Pathogenic	Het	Negative	Negative	Carrier	Passed	Y	N	N	N
18100403	Hearing loss	Genetic disorders	AR	SLC26A4(NM_000441.1)	c.2168A>G	p.H723R	Pathogenic	Het	Negative	Negative	Carrier	Passed	Y	N	N	N
18102553	Hearing loss	Genetic disorders	AR	SLC26A4(NM_000441.1)	c.919-2A>G	p.?	Pathogenic	Het	Negative	Negative	Carrier	Passed	Y	N	N	N
18120142	Hearing loss	Genetic disorders	AR	SLC26A4(NM_000441.1)	c.919-2A>G	p.?	Pathogenic	Het	Negative	Negative	Carrier	Passed	Y	N	N	N
18110841	Hearing loss	Genetic disorders	AR	SLC26A4(NM_000441.1)	c.2027T>A	p.L676Q	Likely_pathogenic	Het	Negative	Negative	Carrier	Passed	Y	N	N	N
18120083	Hearing loss	Genetic disorders	AR	SLC26A4(NM_000441.1)	c.2027T>A	p.L676Q	Likely_pathogenic	Het	Negative	Not provided	Not provided	Passed	Y	N	N	N
18091706	Hearing loss	Genetic disorders	AR	GJB2(NM_004004.5)	c.109G>A	p.V37I	Pathogenic	Het	Negative	Negative	Negative	Passed	Y	N	N	N
18102535	Hearing loss	Genetic disorders	AR	GJB2(NM_004004.5)	c.109G>A	p.V37I	Pathogenic	Het	Negative	Negative	Negative	Passed	Y	N	N	N
18110648	Hearing loss	Genetic disorders	AR	GJB2(NM_004004.5)	c.109G>A	p.V37I	Pathogenic	Het	Negative	Negative	Negative	Passed	Y	N	N	N
18110800	Hearing loss	Genetic disorders	AR	GJB2(NM_004004.5)	c.109G>A	p.V37I	Pathogenic	Het	Negative	Negative	Negative	Passed	Y	N	N	N
18110828	Hearing loss	Genetic disorders	AR	GJB2(NM_004004.5)	c.109G>A	p.V37I	Pathogenic	Het	Negative	Negative	Negative	Passed	Y	N	N	N
18110835	Hearing loss	Genetic disorders	AR	GJB2(NM_004004.5)	c.109G>A	p.V37I	Pathogenic	Het	Negative	Negative	Negative	Passed	Y	N	N	N
18110863	Hearing loss	Genetic disorders	AR	GJB2(NM_004004.5)	c.109G>A	p.V37I	Pathogenic	Het	Negative	Negative	Negative	Passed	Y	N	N	N
18120082	Hearing loss	Genetic disorders	AR	GJB2(NM_004004.5)	c.109G>A	p.V37I	Pathogenic	Het	Negative	Negative	Negative	Passed	Y	N	N	N
18120095	Hearing loss	Genetic disorders	AR	GJB2(NM_004004.5)	c.109G>A	p.V37I	Pathogenic	Het	Negative	Negative	Negative	Passed	Y	N	N	N
18120122	Hearing loss	Genetic disorders	AR	GJB2(NM_004004.5)	c.109G>A	p.V37I	Pathogenic	Het	Negative	Negative	Negative	Passed	Y	N	N	N
18120153	Hearing loss	Genetic disorders	AR	GJB2(NM_004004.5)	c.109G>A	p.V37I	Pathogenic	Het	Negative	Negative	Negative	Passed	Y	N	N	N
18121239	Hearing loss	Genetic disorders	AR	GJB2(NM_004004.5)	c.109G>A	p.V37I	Pathogenic	Het	Negative	Negative	Negative	Passed	Y	N	N	N
18121240	Hearing loss	Genetic disorders	AR	GJB2(NM_004004.5)	c.109G>A	p.V37I	Pathogenic	Het	Negative	Negative	Negative	Passed	Y	N	N	N
19011632	Hearing loss	Genetic disorders	AR	GJB2(NM_004004.5)	c.109G>A	p.V37I	Pathogenic	Het	Negative	Negative	Negative	Passed	Y	N	N	N
18091694	Hearing loss	Genetic disorders	AR	GJB2(NM_004004.5)	c.605_606insAGAAGACTGTCTTCACAGTGTTCATGATTGCAGTGTCTGGAATTTG	p.C202*	Pathogenic	Het	Negative	Negative	Negative	Passed	Y	N	N	N
18110853	Hearing loss	Genetic disorders	AR	GJB2(NM_004004.5)	c.605_606insAGAAGACTGTCTTCACAGTGTTCATGATTGCAGTGTCTGGAATTTG	p.C202*	Pathogenic	Het	Negative	Negative	Negative	Passed	Y	N	N	N
18110650	Hearing loss	Genetic disorders	AR	SLC26A4(NM_000441.1)	c.1262A>C	p.Q421P	Likely_pathogenic	Het	Negative	Negative	Negative	Passed	Y	N	N	N
18100372	Hearing loss	Genetic disorders	AR	USH2A(NM_206933.2)	c.99_100insT	p.R34Sfs41	Pathogenic	Het	Negative	Negative	Negative	Passed	Y	N	N	N
18110859	Hearing loss	Genetic disorders	AR	USH2A(NM_206933.2)	c.2802T>G	p.C934W	Pathogenic	Het	Negative	Negative	Negative	Passed	Y	N	N	N
19011663	Hearing loss	Genetic disorders	AR	USH2A(NM_206933.2)	c.8559-2A>G	p.?	Pathogenic	Het	Negative	Negative	Negative	Passed	Y	N	N	N
18091180	Hearing loss	Genetic disorders	Mitochondrial	MT-RNR1(NC_012920.1)	m.1095T>C	p.?	Pathogenic	Homoplasmy	Negative	Not provided	Not provided	Passed	Y	N	N	N
18091700	Hearing loss	Genetic disorders	Mitochondrial	MT-RNR1(NC_012920.1)	m.1095T>C	p.?	Pathogenic	Homoplasmy	Negative	Negative	Negative	Passed	Y	N	N	N
18110851	Hearing loss	Genetic disorders	Mitochondrial	MT-RNR1(NC_012920.1)	m.1095T>C	p.?	Pathogenic	Homoplasmy	Negative	Negative	Negative	Passed	Y	N	N	N
18121234	Hearing loss	Genetic disorders	Mitochondrial	MT-RNR1(NC_012920.1)	m.1095T>C	p.?	Pathogenic	Homoplasmy	Negative	Negative	Negative	Passed	Y	N	N	N
18091691	Congenital adrenal hyperplasia (CAH)	Endocrine Disorder	AR	CYP21A2(NM_000500.7)	c.518T>A	p.I173N	Pathogenic	Het	Negative	Negative	Negative	Passed	Y	N	N	Y
18091705	Congenital adrenal hyperplasia (CAH)	Endocrine Disorder	AR	CYP21A2(NM_000500.7)	c.518T>A	p.I173N	Pathogenic	Het	Negative	Negative	Negative	Passed	Y	N	N	Y
18100398	Congenital adrenal hyperplasia (CAH)	Endocrine Disorder	AR	CYP21A2(NM_000500.7)	c.92C>T	p.P31L	Pathogenic	Het	Negative	Negative	Negative	Passed	Y	N	N	Y
19011656	Congenital adrenal hyperplasia (CAH)	Endocrine Disorder	AR	CYP21A2(NM_000500.7)	c.92C>T	p.P31L	Pathogenic	Het	Negative	Negative	Negative	Passed	Y	N	N	Y
18102556	Phenylketonuria (PKU)	Amino acid disorder	AR	PAH(NM_000277.1)	c.728G>A	p.R243Q	Pathogenic	Het	Negative	Negative	Negative	Passed	Y	N	Y	Y
18110649	Phenylketonuria (PKU)	Amino acid disorder	AR	PAH(NM_000277.1)	c.1301C>A	p.A434D	Likely_pathogenic	Het	Negative	Negative	Negative	Passed	Y	N	Y	Y
18110776	Phenylketonuria (PKU)	Amino acid disorder	AR	PAH(NM_000277.1)	c.728G>A	p.R243Q	Pathogenic	Het	Negative	Negative	Negative	Passed	Y	N	Y	Y
18110833	Phenylketonuria (PKU)	Amino acid disorder	AR	PAH(NM_000277.1)	c.728G>A	p.R243Q	Pathogenic	Het	Negative	Negative	Negative	Passed	Y	N	Y	Y
18120122	Phenylketonuria (PKU)	Amino acid disorder	AR	PAH(NM_000277.1)	c.728G>A	p.R243Q	Pathogenic	Het	Negative	Negative	Negative	Passed	Y	N	Y	Y
18121253	Phenylketonuria (PKU)	Amino acid disorder	AR	PAH(NM_000277.1)	c.611A>G	p.Y204C	Pathogenic	Het	Negative	Negative	Negative	Passed	Y	N	Y	Y
19011612	Phenylketonuria (PKU)	Amino acid disorder	AR	PAH(NM_000277.1)	c.740G>T	p.G247V	Pathogenic	Het	Negative	Negative	Negative	Passed	Y	N	Y	Y
18091687	Primary Congenital Hypothyroidism (CH)	Endocrine Disorder	AR	DUOX2(NM_014080.4)	c.1588A>T	p.K530*	Pathogenic	Het	Negative	Negative	Negative	Passed	Y	N	N	Y
18100612	Primary Congenital Hypothyroidism (CH)	Endocrine Disorder	AR	DUOX2(NM_014080.4)	c.1588A>T	p.K530*	Pathogenic	Het	Negative	Negative	Negative	Passed	Y	N	N	Y
18110831	Primary Congenital Hypothyroidism (CH)	Endocrine Disorder	AR	DUOX2(NM_014080.4)	c.1588A>T	p.K530*	Pathogenic	Het	Negative	Negative	Negative	Passed	Y	N	N	Y
18110856	Primary Congenital Hypothyroidism (CH)	Endocrine Disorder	AR	DUOX2(NM_014080.4)	c.3329G>A	p.R1110Q	Pathogenic	Het	Negative	Negative	Negative	Passed	Y	N	N	Y
18120082	Primary Congenital Hypothyroidism (CH)	Endocrine Disorder	AR	DUOX2(NM_014080.4)	c.1588A>T	p.K530*	Pathogenic	Het	Negative	Negative	Negative	Passed	Y	N	N	Y
18120139	Primary Congenital Hypothyroidism (CH)	Endocrine Disorder	AR	DUOX2(NM_014080.4)	c.1588A>T	p.K530*	Pathogenic	Het	Negative	Negative	Negative	Passed	Y	N	N	Y
18120148	Primary Congenital Hypothyroidism (CH)	Endocrine Disorder	AR	DUOX2(NM_014080.4)	c.1588A>T	p.K530*	Pathogenic	Het	Negative	Negative	Negative	Passed	Y	N	N	Y
18120167	Primary Congenital Hypothyroidism (CH)	Endocrine Disorder	AR	DUOX2(NM_014080.4)	c.1883del	p.K628Rfs11	Pathogenic	Het	Negative	Negative	Negative	Passed	Y	N	N	Y
19011625	Primary Congenital Hypothyroidism (CH)	Endocrine Disorder	AR	DUOX2(NM_014080.4)	c.605_621del	p.Q202Rfs93	Pathogenic	Het	Negative	Negative	Negative	Passed	Y	N	N	Y
19011628	Primary Congenital Hypothyroidism (CH)	Endocrine Disorder	AR	DUOX2(NM_014080.4)	c.1946C>A	p.A649E	Likely_pathogenic	Het	Negative	Negative	Negative	Passed	Y	N	N	Y
18110809	Primary Congenital Hypothyroidism (CH)	Endocrine Disorder	AR	TSHR(NM_000369.2)	c.1349G>A	p.R450H	Pathogenic	Het	Negative	Negative	Negative	Passed	Y	N	N	Y
18110812	Primary Congenital Hypothyroidism (CH)	Endocrine Disorder	AR	TSHR(NM_000369.2)	c.1349G>A	p.R450H	Pathogenic	Het	Negative	Negative	Negative	Passed	Y	N	N	Y
18120118	Primary Congenital Hypothyroidism (CH)	Endocrine Disorder	AR	TSHR(NM_000369.2)	c.1349G>A	p.R450H	Pathogenic	Het	Negative	Negative	Negative	Passed	Y	N	N	Y
18100398	Primary Congenital Hypothyroidism (CH)	Endocrine Disorder	AR	TSHR(NM_000369.2)	c.1349G>A	p.R450H	Pathogenic	Het	Negative	Negative	Negative	Passed	Y	N	N	Y
18102553	Primary Congenital Hypothyroidism (CH)	Endocrine Disorder	AR	TPO(NM_000547.5)	c.2422del	p.C808Afs24	Pathogenic	Het	Negative	Negative	Negative	Passed	Y	N	N	Y
18100401	Hyperphenylalaninemia (HPA) / Tetrahydrobiopterin Deficiency (BH4D)	Amino acid disorder	AR	PTS(NM_000317.2)	c.84-291A>G	p.?	Pathogenic	Het	Negative	Negative	Negative	Passed	Y	N	Y	N
18110722	Hyperphenylalaninemia (HPA) / Tetrahydrobiopterin Deficiency (BH4D)	Amino acid disorder	AR	PTS(NM_000317.2)	c.259C>T	p.P87S	Pathogenic	Het	Negative	Negative	Negative	Passed	Y	N	Y	N
18110806	Hyperphenylalaninemia (HPA) / Tetrahydrobiopterin Deficiency (BH4D)	Amino acid disorder	AR	PTS(NM_000317.2)	c.166G>A	p.V56M	Pathogenic	Het	Negative	Negative	Negative	Passed	Y	N	Y	N
18120157	Hyperphenylalaninemia (HPA) / Tetrahydrobiopterin Deficiency (BH4D)	Amino acid disorder	AR	PTS(NM_000317.2)	c.84-291A>G	p.?	Pathogenic	Het	Negative	Negative	Negative	Passed	Y	N	Y	N
18120081	Hyperphenylalaninemia (HPA) / Tetrahydrobiopterin Deficiency (BH4D)	Amino acid disorder	AR	PTS(NM_000317.2)	c.84-291A>G	p.?	Pathogenic	Het	Negative	Negative	Negative	Passed	Y	N	Y	N
18102540	Carnitine Uptake Defect (PCD) /Carnitine Transport Defect		AR	SLC22A5(NM_001308122.1)	c.1472C>G	p.S491C	Pathogenic	Het	Negative	Negative	Negative	Passed	Y	N	Y	N
18100403	Carnitine Uptake Defect (PCD) /Carnitine Transport Defect	Fatty acid oxidation disorder	AR	SLC22A5(NM_001308122.1)	c.1472C>G	p.S491C	Pathogenic	Het	Negative	Negative	Negative	Passed	Y	N	Y	N
18091702	Carnitine Uptake Defect (PCD) /Carnitine Transport Defect	Fatty acid oxidation disorder	AR	SLC22A5(NM_001308122.1)	c.1472C>G	p.S491C	Pathogenic	Het	Negative	Negative	Negative	Passed	Y	N	Y	N
18100381	Carnitine Uptake Defect (PCD) /Carnitine Transport Defect	Fatty acid oxidation disorder	AR	SLC22A5(NM_001308122.1)	c.1472C>G	p.S491C	Pathogenic	Het	Negative	Negative	Negative	Passed	Y	N	Y	N
18121245	Carnitine Uptake Defect (PCD) /Carnitine Transport Defect	Fatty acid oxidation disorder	AR	SLC22A5(NM_001308122.1)	c.468G>A	p.W156*	Pathogenic	Het	Negative	Negative	Negative	Passed	Y	N	Y	N
18102566	Citrullinemia, Type I (CIT-I)	Amino acid disorder	AR	ASS1(NM_000050.4)	c.352G>A	p.A118T	Likely pathogenic	Het	Negative	Negative	Negative	Passed	Y	N	Y	N
19011647	Citrullinemia, Type I (CIT-I)	Amino acid disorder	AR	ASS1(NM_000050.4)	c.919C>T	p.R307C	Pathogenic	Het	Negative	Negative	Negative	Passed	Y	N	Y	N
18091701	Citrullinemia, type II (NICCD)	Amino acid disorder	AR	SLC25A13(NM_001160210.1)	c.1180+1G>A	p.?	Pathogenic	Het	Negative	Negative	Negative	Passed	Y	N	Y	N
18110856	Citrullinemia, type II (NICCD)	Amino acid disorder	AR	SLC25A13(NM_001160210.1)	c.852_855del	p.M285Pfs2	Pathogenic	Het	Negative	Negative	Negative	Passed	Y	N	Y	N
18110650	Citrullinemia, type II (NICCD)	Amino acid disorder	AR	SLC25A13(NM_001160210.1)	c.852_855del	p.M285Pfs2	Pathogenic	Het	Negative	Negative	Negative	Passed	Y	N	Y	N
18110805	Glutaric Acidemia Type I (GA-I)	Organic acid condition	AR	GCDH(NM_000159.3)	c.1213A>G	p.M405V	Pathogenic	Het	Negative	Negative	Negative	Passed	Y	N	Y	N
18100389	Glutaric acidemia type II (MADD)	Fatty acid oxidation disorder	AR	ETFDH(NM_004453.3)	c.1211T>C	p.M404T	Likely_pathogenic	Het	Negative	Negative	Negative	Passed	Y	N	Y	N
18120120	Homocystinuria (HCY) / Methylmalonic Acidemia (MMA)	Organic acid condition	AR	MMADHC(NM_015702.2)	c.748C>T	p.R250*	Pathogenic	Het	Negative	Negative	Negative	Passed	Y	N	Y	N
18102511	Hypermethioninemia (MET)	Amino acid disorder	AR	GNMT(NM_018960.5)	c.149T>C	p.L50P	Likely pathogenic	Het	Negative	Negative	Negative	Passed	Y	N	Y	N
18110804	Medium-chain Acyl-CoA Dehydrogenase Deficiency (MCAD)	Fatty acid oxidation disorder	AR	ACADM(NM_001286043.1)	c.548_551del	p.T183Rfs4	Pathogenic	Het	Negative	Negative	Negative	Passed	Y	N	Y	N
18102530	Medium-chain Acyl-CoA Dehydrogenase Deficiency (MCAD)	Fatty acid oxidation disorder	AR	ACADM(NM_001286043.1)	c.548_551del	p.T183Rfs4	Pathogenic	Het	Negative	Negative	Negative	Passed	Y	N	Y	N
18110779	Methylmalonic Acidemia ( MMA, Cobalamin disorders)	Organic acid condition	AR	MMAA(NM_172250.2)	c.658G>A	p.V220M	Likely pathogenic	Het	Negative	Negative	Negative	Passed	Y	N	Y	N
18121243	Methylmalonic Acidemia ( MMA, Cobalamin disorders)	Organic acid condition	AR	MMACHC(NM_015506.2)	c.445_446del	p.C149Hfs32	Pathogenic	Het	Negative	Negative	Negative	Passed	Y	N	Y	N
18120153	Methylmalonic Acidemia ( MMA, Cobalamin disorders)	Organic acid condition	AR	MMACHC(NM_015506.2)	c.609G>A	p.W203*	Pathogenic	Het	Negative	Negative	Negative	Passed	Y	N	Y	N
18102555	Methylmalonic Acidemia ( MMA, Cobalamin disorders)	Organic acid condition	AR	MMACHC(NM_015506.2)	c.609G>A	p.W203*	Pathogenic	Het	Negative	Negative	Negative	Passed	Y	N	Y	N
18110795	Methylmalonic Acidemia ( MMA, Cobalamin disorders)	Organic acid condition	AR	MMACHC(NM_015506.2)	c.315C>G	p.Y105*	Pathogenic	Het	Negative	Negative	Negative	Passed	Y	N	Y	N
18100409	Methylmalonic Acidemia ( MMA, Cobalamin disorders)	Organic acid condition	AR	MMACHC(NM_015506.2)	c.658_660del	p.*220del	Pathogenic	Het	Negative	Negative	Negative	Passed	Y	N	Y	N
18110828	Methylmalonic Acidemia ( MMA, Cobalamin disorders)	Organic acid condition	AR	MMACHC(NM_015506.2)	c.658_660del	p.*220del	Pathogenic	Het	Negative	Negative	Negative	Passed	Y	N	Y	N
18110796	Methylmalonic Acidemia ( MMA, Cobalamin disorders)	Organic acid condition	AR	MMACHC(NM_015506.2)	c.482G>A	p.R161Q	Pathogenic	Het	Negative	Negative	Negative	Passed	Y	N	Y	N
19011656	Methylmalonic Acidemia ( MMA, Cobalamin disorders)	Organic acid condition	AR	MMACHC(NM_015506.2)	c.482G>A	p.R161Q	Pathogenic	Het	Negative	Negative	Negative	Passed	Y	N	Y	N
18110850	Methylmalonic Acidemia ( MMA, Cobalamin disorders)	Organic acid condition	AR	MMACHC(NM_015506.2)	c.609G>A	p.W203*	Pathogenic	Het	Negative	Negative	Negative	Passed	Y	N	Y	N
18102530	Methylmalonic Acidemia ( MMA, Cobalamin disorders)	Organic acid condition	AR	MMACHC(NM_015506.2)	c.658_660del	p.*220del	Pathogenic	Het	Negative	Negative	Negative	Passed	Y	N	Y	N
18091708	Methylmalonic Acidemia ( MMA, Cobalamin disorders)	Organic acid condition	AR	MMACHC(NM_015506.2)	c.80A>G	p.Q27R	Pathogenic	Het	Negative	Negative	Negative	Passed	Y	N	Y	N
18102519	Methylmalonic Acidemia (MMA, methylmalonic-CoA mutase)	Organic acid condition	AR	MUT(NM_000255.3)	c.2179C>T	p.R727*	Pathogenic	Het	Negative	Negative	Negative	Passed	Y	N	Y	N
18110831	Propionic Acidemia （PA）	Organic acid condition	AR	PCCB(NM_001178014.1)	c.1364A>G	p.Y455C	Pathogenic	Het	Negative	Negative	Negative	Passed	Y	N	Y	N
18102530	Propionic Acidemia （PA）	Organic acid condition	AR	PCCB(NM_001178014.1)	c.793G>A	p.G265S	Likely_pathogenic	Het	Negative	Negative	Negative	Passed	Y	N	Y	N
18120122	Short-chain acyl-CoA dehydrogenase deficiency (SCADD)	Fatty acid oxidation disorder	AR	ACADS(NM_000017.3)	c.1031A>G	p.E344G	Pathogenic	Het	Negative	Negative	Negative	Passed	Y	N	Y	N
19011640	Trifunctional Protein Deficiency (TFPD)	Fatty acid oxidation disorder	AR	HADHB(NM_000183.2)	c.1175C>T	p.A392V	Likely pathogenic	Het	Negative	Negative	Negative	Passed	Y	N	Y	N
18121248	Classic Galactosemia	Genetic disorders	AR	GALT(NM_000155.3)	c.844C>G	p.L282V	Likely_pathogenic	Het	Negative	Negative	Negative	Passed	Y	N	N	N
18110833	Classic Galactosemia	Genetic disorders	AR	GALT(NM_000155.3)	c.821-7A>G	p.?	Pathogenic	Het	Negative	Negative	Negative	Passed	Y	N	N	N
18120147	Cystic Fibrosis	Genetic disorders	AR	CFTR(NM_000492.3)	c.2052_2053insA	p.Q685Tfs4	Pathogenic	Het	Negative	Negative	Negative	Passed	Y	N	N	N
18110844	Galactoepimerase deficiency	Genetic disorders	AR	GALE(NM_000403.3)	c.505C>T	p.R169W	Pathogenic	Het	Negative	Negative	Negative	Passed	Y	N	N	N
18102523	Glycogen Storage Disease Type II (Pompe)	Genetic disorders	AR	GAA(NM_000152.4)	c.2647-7G>A	p.?	Likely_pathogenic	Het	Negative	Negative	Negative	Passed	Y	N	N	N
18120156	Glycogen Storage Disease Type II (Pompe)	Genetic disorders	AR	GAA(NM_000152.4)	c.2237G>C	p.W746S	Pathogenic	Het	Negative	Negative	Negative	Passed	Y	N	N	N
18100396	Glycogen Storage Disease Type II (Pompe)	Genetic disorders	AR	GAA(NM_000152.4)	c.2662G>T	p.E888*	Pathogenic	Het	Negative	Negative	Negative	Passed	Y	N	N	N
18110777	Holocarboxylase synthase Deficiency (MCD)	Organic acid condition	AR	HLCS(NM_001242784.1)	c.782del	p.G261Vfs20	Pathogenic	Het	Negative	Negative	Negative	Passed	Y	N	Y	N
18100374	Holocarboxylase synthase Deficiency (MCD)	Organic acid condition	AR	HLCS(NM_001242784.1)	c.782del	p.G261Vfs20	Pathogenic	Het	Negative	Negative	Negative	Passed	Y	N	Y	N
19011628	Thalassemia	Genetic disorders	AR	HBB(NM_000518.4)	c.126_129del	p.F42Lfs19	Pathogenic	Het	Negative	Negative	Negative	Passed	Y	N	N	N
18110841	Adenosine deaminase (ADA) deficiency, SCID	PIDs	AR	ADA(NM_000022.3)	c.424C>T	p.R142*	Pathogenic	Het	Negative	Negative	Negative	Passed	Y	Y	N	N
18091180	Adenosine deaminase (ADA) deficiency, SCID	PIDs	AR	ADA(NM_000022.3)	c.872C>T	p.S291L	Pathogenic	Het	Negative	Not provided	Not provided	Passed	Y	Y	N	N
18091688	JAK3 deficiency, SCID	PIDs	AR	JAK3(NM_000215.3)	c.1744C>T	p.R582W	Likely_pathogenic	Het	Negative	Negative	Negative	Passed	Y	Y	N	N
18110721	JAK3 deficiency, SCID	PIDs	AR	JAK3(NM_000215.3)	c.307C>T	p.R103C	Likely_pathogenic	Het	Negative	Negative	Negative	Passed	Y	Y	N	N
18110839	Ataxia-telangiectasia, SCID	PIDs	AR	ATM(NM_000051.3)	c.67C>T	p.R23*	Pathogenic	Het	Negative	Negative	Negative	Passed	N	Y	N	N
18100385	Immunoskeletal dysplasia with neurodevelopmental abnormalities (EXTL3 deficiency), SCID	PIDs	AR	EXTL3(NM_001440.3)	c.1970A>G	p.N657S	Pathogenic	Het	Negative	Negative	Negative	Passed	N	Y	N	N
18120082	DNA ligase IV deficiency, SCID	PIDs	AR	LIG4(NM_002312.3)	c.1271_1275del	p.K424Rfs20	Pathogenic	Het	Negative	Negative	Negative	Passed	N	Y	N	N
18120067	TACI deficiency( Immunodeficiency, common variable)	PIDs	AD/AR	TNFRSF13B(NM_012452.2)	c.542C>A	p.A181E	Likely pathogenic	Het	Negative	Negative	Negative	Passed	N	Y	N	N
18120154	TACI deficiency( Immunodeficiency, common variable)	PIDs	AD/AR	TNFRSF13B(NM_012452.2)	c.542C>A	p.A181E	Likely pathogenic	Het	Negative	Negative	Negative	Passed	N	Y	N	N
18110721	Spinal Muscular Atrophy	Genetic disorders	AR	SMN1(NM_000344.3)	c.(723+1_724-1)_(834+1_835-1)del	p.I242_M278del	Pathogenic	Het	Negative	Negative	Negative	Passed	Y	N	N	N
19011627	Spinal Muscular Atrophy	Genetic disorders	AR	SMN1(NM_000344.3)	c.(723+1_724-1)_(834+1_835-1)del	p.I242_M278del	Pathogenic	Het	Negative	Negative	Negative	Passed	Y	N	N	N
19011640	Spinal Muscular Atrophy	Genetic disorders	AR	SMN1(NM_000344.3)	c.(723+1_724-1)_(834+1_835-1)del	p.I242_M278del	Pathogenic	Het	Negative	Negative	Negative	Passed	Y	N	N	N
19011647	Spinal Muscular Atrophy	Genetic disorders	AR	SMN1(NM_000344.3)	c.(723+1_724-1)_(834+1_835-1)del	p.I242_M278del	Pathogenic	Het	Negative	Negative	Negative	Passed	Y	N	N	N
18091181	Spinal Muscular Atrophy	Genetic disorders	AR	SMN1(NM_000344.3)	c.(723+1_724-1)_(885+1_886-1)del	p.I242_L294del	Pathogenic	Het	Negative	Negative	Carrier	Passed	Y	N	N	N
18073344	-	-	-	-	-	-	-	-	Negative	Negative	Negative	Passed
18091176	-	-	-	-	-	-	-	-	Negative	Negative	Negative	Passed
18091177	-	-	-	-	-	-	-	-	Negative	Negative	Negative	Passed
18091178	-	-	-	-	-	-	-	-	Negative	Negative	Negative	Passed
18091179	-	-	-	-	-	-	-	-	Negative	Negative	Negative	Passed
18091686	-	-	-	-	-	-	-	-	Negative	Negative	Negative	Passed
18091689	-	-	-	-	-	-	-	-	Negative	Negative	Negative	Passed
18091690	-	-	-	-	-	-	-	-	Negative	Negative	Negative	Passed
18091692	-	-	-	-	-	-	-	-	Negative	Negative	Negative	Passed
18091693	-	-	-	-	-	-	-	-	Negative	Negative	Negative	Passed
18091695	-	-	-	-	-	-	-	-	Negative	Negative	Negative	Passed
18091696	-	-	-	-	-	-	-	-	Negative	Negative	Negative	Passed
18091697	-	-	-	-	-	-	-	-	Negative	Negative	Negative	Passed
18091698	-	-	-	-	-	-	-	-	Negative	Negative	Negative	Passed
18091699	-	-	-	-	-	-	-	-	Negative	Negative	Negative	Passed
18091703	-	-	-	-	-	-	-	-	Negative	Negative	Negative	Passed
18091704	-	-	-	-	-	-	-	-	Negative	Negative	Negative	Passed
18091707	-	-	-	-	-	-	-	-	Negative	Negative	Negative	Passed
18091710	-	-	-	-	-	-	-	-	Negative	Negative	Negative	Passed
18100613	-	-	-	-	-	-	-	-	Negative	Negative	Negative	Passed
18102505	-	-	-	-	-	-	-	-	Negative	Negative	Negative	Passed
18102507	-	-	-	-	-	-	-	-	Negative	Negative	Negative	Passed
18102508	-	-	-	-	-	-	-	-	Negative	Not provided	Not provided	Passed
18102509	-	-	-	-	-	-	-	-	Negative	Negative	Negative	Passed
18102510	-	-	-	-	-	-	-	-	Negative	Negative	Negative	Passed
18102513	-	-	-	-	-	-	-	-	Negative	Negative	Negative	Passed
18102516	-	-	-	-	-	-	-	-	Negative	Negative	Negative	Passed
18102517	-	-	-	-	-	-	-	-	Negative	Negative	Negative	Passed
18102518	-	-	-	-	-	-	-	-	Negative	Negative	Negative	Passed
18102520	-	-	-	-	-	-	-	-	Negative	Negative	Negative	Passed
18102522	-	-	-	-	-	-	-	-	Negative	Negative	Negative	Passed
18102524	-	-	-	-	-	-	-	-	Negative	Negative	Negative	Passed
18102525	-	-	-	-	-	-	-	-	Negative	Negative	Negative	Passed
18102528	-	-	-	-	-	-	-	-	Negative	Negative	Negative	Passed
18102532	-	-	-	-	-	-	-	-	Negative	Negative	Negative	Passed
18102534	-	-	-	-	-	-	-	-	Negative	Negative	Negative	Passed
18102538	-	-	-	-	-	-	-	-	Negative	Negative	Negative	Passed
18102539	-	-	-	-	-	-	-	-	Negative	Negative	Negative	Passed
18102541	-	-	-	-	-	-	-	-	Negative	Negative	Negative	Passed
18102543	-	-	-	-	-	-	-	-	Negative	Negative	Negative	Passed
18102544	-	-	-	-	-	-	-	-	Negative	Negative	Negative	Passed
18102545	-	-	-	-	-	-	-	-	Negative	Negative	Negative	Passed
18102546	-	-	-	-	-	-	-	-	Negative	Negative	Negative	Passed
18102547	-	-	-	-	-	-	-	-	Negative	Negative	Negative	Passed
18102548	-	-	-	-	-	-	-	-	Negative	Negative	Negative	Passed
18102549	-	-	-	-	-	-	-	-	Negative	Negative	Negative	Passed
18102550	-	-	-	-	-	-	-	-	Negative	Negative	Negative	Passed
18102551	-	-	-	-	-	-	-	-	Negative	Negative	Negative	Passed
18102552	-	-	-	-	-	-	-	-	Negative	Negative	Negative	Passed
18102557	-	-	-	-	-	-	-	-	Negative	Negative	Negative	Passed
18102558	-	-	-	-	-	-	-	-	Negative	Negative	Negative	Passed
18102559	-	-	-	-	-	-	-	-	Negative	Negative	Negative	Passed
18102560	-	-	-	-	-	-	-	-	Negative	Negative	Negative	Passed
18102561	-	-	-	-	-	-	-	-	Negative	Negative	Negative	Passed
18102562	-	-	-	-	-	-	-	-	Negative	Negative	Negative	Passed
18102563	-	-	-	-	-	-	-	-	Negative	Negative	Negative	Passed
18102564	-	-	-	-	-	-	-	-	Negative	Negative	Negative	Passed
18102567	-	-	-	-	-	-	-	-	Negative	Negative	Negative	Passed
18110647	-	-	-	-	-	-	-	-	Negative	Negative	Negative	Passed
18110775	-	-	-	-	-	-	-	-	Negative	Negative	Negative	Passed
18110778	-	-	-	-	-	-	-	-	Negative	Negative	Negative	Passed
18110781	-	-	-	-	-	-	-	-	Negative	Negative	Negative	Passed
18110782	-	-	-	-	-	-	-	-	Negative	Negative	Negative	Passed
18110783	-	-	-	-	-	-	-	-	Negative	Negative	Negative	Passed
18110784	-	-	-	-	-	-	-	-	Negative	Negative	Negative	Passed
18110785	-	-	-	-	-	-	-	-	Negative	Negative	Negative	Passed
18110786	-	-	-	-	-	-	-	-	Negative	Negative	Negative	Passed
18110787	-	-	-	-	-	-	-	-	Negative	Negative	Negative	Passed
18110788	-	-	-	-	-	-	-	-	Negative	Negative	Negative	Passed
18110789	-	-	-	-	-	-	-	-	Negative	Negative	Negative	Passed
18110790	-	-	-	-	-	-	-	-	Negative	Negative	Negative	Passed
18110791	-	-	-	-	-	-	-	-	Negative	Negative	Negative	Passed
18110792	-	-	-	-	-	-	-	-	Negative	Negative	Negative	Passed
18110794	-	-	-	-	-	-	-	-	Negative	Negative	Negative	Passed
18110797	-	-	-	-	-	-	-	-	Negative	Negative	Negative	Passed
18110801	-	-	-	-	-	-	-	-	Negative	Negative	Negative	Passed
18110802	-	-	-	-	-	-	-	-	Negative	Negative	Negative	Passed
18110803	-	-	-	-	-	-	-	-	Negative	Negative	Negative	Passed
18110807	-	-	-	-	-	-	-	-	Negative	Negative	Negative	Passed
18110808	-	-	-	-	-	-	-	-	Negative	Negative	Negative	Passed
18110811	-	-	-	-	-	-	-	-	Negative	Negative	Negative	Passed
18110819	-	-	-	-	-	-	-	-	Negative	Negative	Negative	Passed
18110820	-	-	-	-	-	-	-	-	Negative	Negative	Negative	Passed
18110821	-	-	-	-	-	-	-	-	Negative	Negative	Negative	Passed
18110822	-	-	-	-	-	-	-	-	Negative	Negative	Negative	Passed
18110823	-	-	-	-	-	-	-	-	Negative	Negative	Negative	Passed
18110824	-	-	-	-	-	-	-	-	Negative	Negative	Negative	Passed
18110825	-	-	-	-	-	-	-	-	Negative	Negative	Negative	Passed
18110827	-	-	-	-	-	-	-	-	Negative	Negative	Negative	Passed
18110830	-	-	-	-	-	-	-	-	Negative	Negative	Negative	Passed
18110832	-	-	-	-	-	-	-	-	Negative	Negative	Negative	Passed
18110836	-	-	-	-	-	-	-	-	Negative	Negative	Negative	Passed
18110837	-	-	-	-	-	-	-	-	Negative	Negative	Negative	Passed
18110838	-	-	-	-	-	-	-	-	Negative	Negative	Negative	Passed
18110842	-	-	-	-	-	-	-	-	Negative	Negative	Negative	Passed
18110843	-	-	-	-	-	-	-	-	Negative	Negative	Negative	Passed
18110845	-	-	-	-	-	-	-	-	Negative	Negative	Negative	Passed
18110846	-	-	-	-	-	-	-	-	Negative	Negative	Negative	Passed
18110847	-	-	-	-	-	-	-	-	Negative	Negative	Negative	Passed
18110848	-	-	-	-	-	-	-	-	Negative	Negative	Negative	Passed
18110849	-	-	-	-	-	-	-	-	Negative	Negative	Negative	Passed
18110854	-	-	-	-	-	-	-	-	Negative	Negative	Negative	Passed
18110855	-	-	-	-	-	-	-	-	Negative	Negative	Negative	Passed
18110857	-	-	-	-	-	-	-	-	Negative	Negative	Negative	Passed
18110860	-	-	-	-	-	-	-	-	Negative	Negative	Negative	Passed
18110862	-	-	-	-	-	-	-	-	Negative	Negative	Negative	Passed
18110864	-	-	-	-	-	-	-	-	Negative	Negative	Negative	Passed
18110865	-	-	-	-	-	-	-	-	Negative	Negative	Negative	Passed
18113330	-	-	-	-	-	-	-	-	Negative	Negative	Negative	Passed
18120065	-	-	-	-	-	-	-	-	Negative	Not provided	Not provided	Passed
18120066	-	-	-	-	-	-	-	-	Negative	Negative	Negative	Passed
18120068	-	-	-	-	-	-	-	-	Negative	Negative	Negative	Passed
18120069	-	-	-	-	-	-	-	-	Negative	Negative	Negative	Passed
18120071	-	-	-	-	-	-	-	-	Negative	Negative	Negative	Passed
18120072	-	-	-	-	-	-	-	-	Negative	Negative	Negative	Passed
18120073	-	-	-	-	-	-	-	-	Negative	Negative	Negative	Passed
18120074	-	-	-	-	-	-	-	-	Negative	Negative	Negative	Passed
18120076	-	-	-	-	-	-	-	-	Negative	Negative	Negative	Passed
18120079	-	-	-	-	-	-	-	-	Negative	Negative	Negative	Passed
18120085	-	-	-	-	-	-	-	-	Negative	Negative	Negative	Passed
18120086	-	-	-	-	-	-	-	-	Negative	Negative	Negative	Passed
18120087	-	-	-	-	-	-	-	-	Negative	Negative	Negative	Passed
18120094	-	-	-	-	-	-	-	-	Negative	Negative	Negative	Passed
18120096	-	-	-	-	-	-	-	-	Negative	Negative	Negative	Passed
18120097	-	-	-	-	-	-	-	-	Negative	Negative	Negative	Passed
18120106	-	-	-	-	-	-	-	-	Negative	Negative	Negative	Passed
18120107	-	-	-	-	-	-	-	-	Negative	Negative	Negative	Passed
18120108	-	-	-	-	-	-	-	-	Negative	Negative	Negative	Passed
18120115	-	-	-	-	-	-	-	-	Negative	Negative	Negative	Passed
18120117	-	-	-	-	-	-	-	-	Negative	Negative	Negative	Passed
18120119	-	-	-	-	-	-	-	-	Negative	Negative	Negative	Passed
18120121	-	-	-	-	-	-	-	-	Negative	Negative	Negative	Passed
18120123	-	-	-	-	-	-	-	-	Negative	Negative	Negative	Passed
18120130	-	-	-	-	-	-	-	-	Negative	Negative	Negative	Passed
18120133	-	-	-	-	-	-	-	-	Negative	Negative	Negative	Passed
18120135	-	-	-	-	-	-	-	-	Negative	Negative	Negative	Passed
18120136	-	-	-	-	-	-	-	-	Negative	Negative	Negative	Passed
18120137	-	-	-	-	-	-	-	-	Negative	Negative	Negative	Passed
18120138	-	-	-	-	-	-	-	-	Negative	Negative	Negative	Passed
18120140	-	-	-	-	-	-	-	-	Negative	Negative	Negative	Passed
18120143	-	-	-	-	-	-	-	-	Negative	Negative	Negative	Passed
18120144	-	-	-	-	-	-	-	-	Negative	Negative	Negative	Passed
18120155	-	-	-	-	-	-	-	-	Negative	Negative	Negative	Passed
18120160	-	-	-	-	-	-	-	-	Negative	Negative	Negative	Passed
18120162	-	-	-	-	-	-	-	-	Negative	Negative	Negative	Passed
18120165	-	-	-	-	-	-	-	-	Negative	Negative	Negative	Passed
18121233	-	-	-	-	-	-	-	-	Negative	Negative	Negative	Passed
18121237	-	-	-	-	-	-	-	-	Negative	Negative	Negative	Passed
18121238	-	-	-	-	-	-	-	-	Negative	Negative	Negative	Passed
18121241	-	-	-	-	-	-	-	-	Negative	Negative	Negative	Passed
18121242	-	-	-	-	-	-	-	-	Negative	Negative	Negative	Passed
18121244	-	-	-	-	-	-	-	-	Negative	Negative	Negative	Passed
18121246	-	-	-	-	-	-	-	-	Negative	Negative	Negative	Passed
18121250	-	-	-	-	-	-	-	-	Negative	Negative	Negative	Passed
18121251	-	-	-	-	-	-	-	-	Negative	Negative	Negative	Passed
18121254	-	-	-	-	-	-	-	-	Negative	Negative	Negative	Passed
18121255	-	-	-	-	-	-	-	-	Negative	Not provided	Not provided	Passed
18121256	-	-	-	-	-	-	-	-	Negative	Negative	Negative	Passed
18123781	-	-	-	-	-	-	-	-	Negative	Negative	Negative	Passed
19011610	-	-	-	-	-	-	-	-	Negative	Negative	Negative	Passed
19011614	-	-	-	-	-	-	-	-	Negative	Negative	Negative	Passed
19011615	-	-	-	-	-	-	-	-	Negative	Negative	Negative	Passed
19011616	-	-	-	-	-	-	-	-	Negative	Negative	Negative	Passed
19011619	-	-	-	-	-	-	-	-	Negative	Negative	Negative	Passed
19011621	-	-	-	-	-	-	-	-	Negative	Negative	Negative	Passed
19011623	-	-	-	-	-	-	-	-	Negative	Negative	Negative	Passed
19011626	-	-	-	-	-	-	-	-	Negative	Negative	Negative	Passed
19011631	-	-	-	-	-	-	-	-	Negative	Negative	Negative	Passed
19011633	-	-	-	-	-	-	-	-	Negative	Negative	Negative	Passed
19011636	-	-	-	-	-	-	-	-	Negative	Negative	Negative	Passed
19011637	-	-	-	-	-	-	-	-	Negative	Negative	Negative	Passed
19011639	-	-	-	-	-	-	-	-	Negative	Negative	Negative	Passed
19011642	-	-	-	-	-	-	-	-	Negative	Negative	Negative	Passed
19011643	-	-	-	-	-	-	-	-	Negative	Negative	Negative	Passed
19011644	-	-	-	-	-	-	-	-	Negative	Negative	Negative	Passed
19011645	-	-	-	-	-	-	-	-	Negative	Negative	Negative	Passed
19011646	-	-	-	-	-	-	-	-	Negative	Negative	Negative	Passed
19011648	-	-	-	-	-	-	-	-	Negative	Negative	Negative	Passed
19011652	-	-	-	-	-	-	-	-	Negative	Negative	Negative	Passed
19011654	-	-	-	-	-	-	-	-	Negative	Not provided	Not provided	Passed
19011655	-	-	-	-	-	-	-	-	Negative	Negative	Negative	Passed
19011657	-	-	-	-	-	-	-	-	Negative	Negative	Negative	Passed
19011658	-	-	-	-	-	-	-	-	Negative	Negative	Negative	Passed
19011661	-	-	-	-	-	-	-	-	Negative	Negative	Negative	Passed
19011665	-	-	-	-	-	-	-	-	Negative	Negative	Negative	Passed
18100365	-	-	-	-	-	-	-	-	Negative	Negative	Negative	Passed
18100367	-	-	-	-	-	-	-	-	Negative	Not provided	Not provided	Passed
18100369	-	-	-	-	-	-	-	-	Negative	Negative	Negative	Passed
18100370	-	-	-	-	-	-	-	-	Negative	Negative	Negative	Passed
18100371	-	-	-	-	-	-	-	-	Negative	Negative	Negative	Passed
18100376	-	-	-	-	-	-	-	-	Negative	Negative	Negative	Passed
18100377	-	-	-	-	-	-	-	-	Negative	Negative	Negative	Passed
18100378	-	-	-	-	-	-	-	-	Negative	Negative	Negative	Passed
18100379	-	-	-	-	-	-	-	-	Negative	Negative	Negative	Passed
18100380	-	-	-	-	-	-	-	-	Negative	Negative	Negative	Passed
18100382	-	-	-	-	-	-	-	-	Negative	Negative	Negative	Passed
18100383	-	-	-	-	-	-	-	-	Negative	Negative	Negative	Passed
18100384	-	-	-	-	-	-	-	-	Negative	Negative	Negative	Passed
18100386	-	-	-	-	-	-	-	-	Negative	Negative	Negative	Passed
18100387	-	-	-	-	-	-	-	-	Negative	Not provided	Not provided	Passed
18100388	-	-	-	-	-	-	-	-	Negative	Negative	Negative	Passed
18100390	-	-	-	-	-	-	-	-	Negative	Negative	Negative	Passed
18100392	-	-	-	-	-	-	-	-	Negative	Negative	Negative	Passed
18100394	-	-	-	-	-	-	-	-	Negative	Not provided	Not provided	Passed
18100395	-	-	-	-	-	-	-	-	Negative	Negative	Negative	Passed
18100397	-	-	-	-	-	-	-	-	Negative	Negative	Negative	Passed
18100399	-	-	-	-	-	-	-	-	Negative	Negative	Negative	Passed
18100400	-	-	-	-	-	-	-	-	Negative	Negative	Negative	Passed
18100404	-	-	-	-	-	-	-	-	Negative	Negative	Negative	Passed
18100405	-	-	-	-	-	-	-	-	Negative	Negative	Negative	Passed
18100406	-	-	-	-	-	-	-	-	Negative	Negative	Negative	Passed
18100407	-	-	-	-	-	-	-	-	Negative	Negative	Negative	Passed
18100408	-	-	-	-	-	-	-	-	Negative	Negative	Negative	Passed
18100410	-	-	-	-	-	-	-	-	Negative	Negative	Negative	Passed
Note:
"-" represents that no P/LP mutation was detected in this sample.
		32

## Sheet: supplementary table 7
Supplementary Table 7. The summary of newborns who harbored two and/or three P/LP mutations from Qingdao 321 cohort
sample ID	Condition	Category of disorders	Inheritance	Gene	Variant	Protein	Classification*	Het/Hom
18091180	Hearing loss	Genetic disorders	Mitochondrial	MT-RNR1(NC_012920.1)	m.1095T>C	p.?	Pathogenic	Homoplasmy
	Adenosine deaminase (ADA) deficiency, SCID	PIDs	AR	ADA(NM_000022.3)	c.872C>T	p.S291L	Pathogenic	Het
18091181	Hearing loss	Genetic disorders	AR	SLC26A4(NM_000441.1)	c.1229C>T	p.T410M	Pathogenic	Het
	Spinal Muscular Atrophy	Genetic disorders	AR	SMN1(NM_000344.3)	c.(723+1_724-1)_(885+1_886-1)del	p.I242_L294del	Pathogenic	Het
18100398	Congenital adrenal hyperplasia (CAH)	Endocrine Disorder	AR	CYP21A2(NM_000500.7)	c.92C>T	p.P31L	Pathogenic	Het
	Primary Congenital Hypothyroidism (CH)	Endocrine Disorder	AR	TSHR(NM_000369.2)	c.1349G>A	p.R450H	Pathogenic	Het
18100403	Hearing loss	Genetic disorders	AR	SLC26A4(NM_000441.1)	c.2168A>G	p.H723R	Pathogenic	Het
	Carnitine Uptake Defect (PCD) /Carnitine Transport Defect	Fatty acid oxidation disorder	AR	SLC22A5(NM_001308122.1)	c.1472C>G	p.S491C	Pathogenic	Het
18102530	Medium-chain Acyl-CoA Dehydrogenase Deficiency (MCAD)	Fatty acid oxidation disorder	AR	ACADM(NM_001286043.1)	c.548_551del	p.T183Rfs4	Pathogenic	Het
	Methylmalonic Acidemia ( MMA, Cobalamin disorders)	Organic acid condition	AR	MMACHC(NM_015506.2)	c.658_660del	p.*220del	Pathogenic	Het
	Propionic Acidemia （PA）	Organic acid condition	AR	PCCB(NM_001178014.1)	c.793G>A	p.G265S	Likely_pathogenic	Het
18102553	Hearing loss	Genetic disorders	AR	SLC26A4(NM_000441.1)	c.919-2A>G	p.?	Pathogenic	Het
	Primary Congenital Hypothyroidism (CH)	Endocrine Disorder	AR	TPO(NM_000547.5)	c.2422del	p.C808Afs24	Pathogenic	Het
18110650	Hearing loss	Genetic disorders	AR	SLC26A4(NM_000441.1)	c.1262A>C	p.Q421P	Likely_pathogenic	Het
	Citrullinemia, type II (NICCD)	Amino acid disorder	AR	SLC25A13(NM_001160210.1)	c.852_855del	p.M285Pfs2	Pathogenic	Het
18110721	JAK4 deficiency, SCID	PIDs	AR	JAK3(NM_000215.3)	c.307C>T	p.R103C	Likely_pathogenic	Het
	Spinal Muscular Atrophy	Genetic disorders	AR	SMN1(NM_000344.3)	c.(723+1_724-1)_(834+1_835-1)del	p.I242_M278del	Pathogenic	Het
18110806	3-Methylcrotonyl-CoA Carboxylase Deficiency (3MCCD)	Organic acid condition	AR	MCCC1(NM_020166.4)	c.639+2T>A	p.?	Pathogenic	Het
	Hyperphenylalaninemia (HPA) / Tetrahydrobiopterin Deficiency (BH4D)	Amino acid disorder	AR	PTS(NM_000317.2)	c.166G>A	p.V56M	Pathogenic	Het
18110828	Hearing loss	Genetic disorders	AR	GJB2(NM_004004.5)	c.109G>A	p.V37I	Pathogenic	Het
	Methylmalonic Acidemia ( MMA, Cobalamin disorders)	Organic acid condition	AR	MMACHC(NM_015506.2)	c.658_660del	p.*220del	Pathogenic	Het
18110831	Primary Congenital Hypothyroidism (CH)	Endocrine Disorder	AR	DUOX2(NM_014080.4)	c.1588A>T	p.K530*	Pathogenic	Het
	Propionic Acidemia （PA）	Organic acid condition	AR	PCCB(NM_001178014.1)	c.1364A>G	p.Y455C	Pathogenic	Het
18110833	Phenylketonuria (PKU)	Amino acid disorder	AR	PAH(NM_000277.1)	c.728G>A	p.R243Q	Pathogenic	Het
	Classic Galactosemia	Genetic disorders	AR	GALT(NM_000155.3)	c.821-7A>G	p.?	Pathogenic	Het
18110835	Hearing loss	Genetic disorders	AR	GJB2(NM_004004.5)	c.299_300del	p.H100Rfs14	Pathogenic	Het
	Hearing loss	Genetic disorders	AR	GJB2(NM_004004.5)	c.109G>A	p.V37I	Pathogenic	Het
18110841	Hearing loss	Genetic disorders	AR	SLC26A4(NM_000441.1)	c.2027T>A	p.L676Q	Likely_pathogenic	Het
	Adenosine deaminase (ADA) deficiency, SCID	PIDs	AR	ADA(NM_000022.3)	c.424C>T	p.R142*	Pathogenic	Het
18110856	Primary Congenital Hypothyroidism (CH)	Endocrine Disorder	AR	DUOX2(NM_014080.4)	c.3329G>A	p.R1110Q	Pathogenic	Het
	Citrullinemia, type II (NICCD)	Amino acid disorder	AR	SLC25A13(NM_001160210.1)	c.852_855del	p.M285Pfs2	Pathogenic	Het
18120075	Hearing loss	Genetic disorders	AR	GJB2(NM_004004.5)	c.235del	p.L79Cfs3	Pathogenic	Het
	Hearing loss	Genetic disorders	AR	SLC26A4(NM_000441.1)	c.1174A>T	p.N392Y	Pathogenic	Het
18120082	Hearing loss	Genetic disorders	AR	GJB2(NM_004004.5)	c.109G>A	p.V37I	Pathogenic	Het
	Primary Congenital Hypothyroidism (CH)	Endocrine Disorder	AR	DUOX2(NM_014080.4)	c.1588A>T	p.K530*	Pathogenic	Het
	DNA ligase IV deficiency, SCID	PIDs	AR	LIG4(NM_002312.3)	c.1271_1275del	p.K424Rfs20	Pathogenic	Het
18120122	Hearing loss	Genetic disorders	AR	GJB2(NM_004004.5)	c.109G>A	p.V37I	Pathogenic	Het
	Phenylketonuria (PKU)	Amino acid disorder	AR	PAH(NM_000277.1)	c.728G>A	p.R243Q	Pathogenic	Het
	Short-chain acyl-CoA dehydrogenase deficiency (SCADD)	Fatty acid oxidation disorder	AR	ACADS(NM_000017.3)	c.1031A>G	p.E344G	Pathogenic	Het
18120142	Hearing loss	Genetic disorders	AR	GJB2(NM_004004.5)	c.235del	p.L79Cfs3	Pathogenic	Het
	Hearing loss	Genetic disorders	AR	SLC26A4(NM_000441.1)	c.919-2A>G	p.?	Pathogenic	Het
18120153	Hearing loss	Genetic disorders	AR	GJB2(NM_004004.5)	c.109G>A	p.V37I	Pathogenic	Het
	Methylmalonic Acidemia ( MMA, Cobalamin disorders)	Organic acid condition	AR	MMACHC(NM_015506.2)	c.609G>A	p.W203*	Pathogenic	Het
18120159	Phenylketonuria (PKU)	Amino acid disorder	AR	PAH(NM_000277.1)	c.611A>G	p.Y204C	Pathogenic	Het
	Phenylketonuria (PKU)	Amino acid disorder	AR	PAH(NM_000277.1)	c.842+2T>A	p.?	Pathogenic	Het
18121240	Hearing loss	Genetic disorders	AR	GJB2(NM_004004.5)	c.235del	p.L79Cfs3	Pathogenic	Het
	Hearing loss	Genetic disorders	AR	GJB2(NM_004004.5)	c.109G>A	p.V37I	Pathogenic	Het
19011628	Primary Congenital Hypothyroidism (CH)	Endocrine Disorder	AR	DUOX2(NM_014080.4)	c.1946C>A	p.A649E	Likely_pathogenic	Het
	Thalassemia	Genetic disorders	AR	HBB(NM_000518.4)	c.126_129del	p.F42Lfs19	Pathogenic	Het
19011640	Trifunctional Protein Deficiency (TFPD)	Fatty acid oxidation disorder	AR	HADHB(NM_000183.2)	c.1175C>T	p.A392V	Likely pathogenic	Het
	Spinal Muscular Atrophy	Genetic disorders	AR	SMN1(NM_000344.3)	c.(723+1_724-1)_(834+1_835-1)del	p.I242_M278del	Pathogenic	Het
19011647	Citrullinemia, Type I (CIT-I)	Amino acid disorder	AR	ASS1(NM_000050.4)	c.919C>T	p.R307C	Pathogenic	Het
	Spinal Muscular Atrophy	Genetic disorders	AR	SMN1(NM_000344.3)	c.(723+1_724-1)_(834+1_835-1)del	p.I242_M278del	Pathogenic	Het
19011656	Congenital adrenal hyperplasia (CAH)	Endocrine Disorder	AR	CYP21A2(NM_000500.7)	c.92C>T	p.P31L	Pathogenic	Het
	Methylmalonic Acidemia ( MMA, Cobalamin disorders)	Organic acid condition	AR	MMACHC(NM_015506.2)	c.482G>A	p.R161Q	Pathogenic	Het

## Sheet: supplementary table 8
Supplementary Table 8 Overview of the spectrum of carriers identified by newborn GS in 321 newborns from Qingdao
Category	Disease	Causative Gene	N	%	1 in _
Inherited Diseases	Hearing Loss	GJB2	28	8.72	11
		SLC26A4	8	2.49	40
		MT-RNR1	4	1.25	80
		USH2A	3	0.93	107
	Methylmalonic Acidemia (Cobalamin disorders)	MMACHC	11	3.43	29
		MMAA	1	0.31	321
	Methylmalonic Acidemia (Cobalamin disorders)/ Methylmalonic acidemia with homocystinuria	MMADHC	1	0.31	321
	Methylmalonic Acidemia (methylmalonyl-CoA mutase)	MUT	1	0.31	321
	Primary Congenital Hypothyroidism	DUOX2	10	3.12	32
		TSHR	4	1.25	80
		TPO	1	0.31	321
	Classic Phenylketonuria	PAH	8	2.49	40
	Tetrahydrobiopterin (BH4) deficiencies (non-PKU hyperphenylalaninemia)	PTS	5	1.56	64
	Carnitine Uptake Defect/Carnitine Transport Defect	SLC22A5	5	1.56	64
	Congenital Adrenal Hyperplasia	CYP21A2	5	1.56	64
	Spinal Muscular Atrophy	SMN1	5	1.66	60
	Glycogen Storage Disease Type II (Pompe)	GAA	3	0.93	107
	Citrullinemia, type II	SLC25A13	3	0.93	107
	Propionic Acidemia	PCCB	2	0.62	161
	Holocarboxylase Synthase Deficiency	HLCS	2	0.62	161
	Medium-chain Acyl-CoA Dehydrogenase Deficiency	ACADM	2	0.62	161
	Citrullinemia, type I	ASS1	2	0.62	161
	Classic Galactosemia	GALT	2	0.62	161
	3-Methylcrotonyl-CoA Carboxylase Deficiency	MCCC1	1	0.31	321
	Glutaric Acidemia Type I	GCDH	1	0.31	321
	Trifunctional Protein Deficiency	HADHB	1	0.31	321
	S,S Disease (Sickle Cell Anemia)/ S, βeta-Thalassemia/ S,C Disease / other Hemoglobinopathies	HBB	1	0.31	321
	Cystic Fibrosis	CFTR	1	0.31	321
	Short-chain acyl-CoA Dehydrogenase Deficiency	ACADS	1	0.31	321
	Glutaric Acidemia type II	ETFDH	1	0.31	321
	Hypermethioninemia	GNMT	1	0.31	321
	Galactoepimerase Deficiency	GALE	1	0.31	321
PIDs	Adenosine deaminase (ADA) deficiency	ADA	2	0.62	161
	JAK3 deficiency	JAK3	2	0.62	161
	TACI deficiency	TNFRSF13B	2	0.62	161
	Ataxia-telangiectasia	ATM	1	0.31	321
	Immunoskeletal dysplasia with neurodevelopmental abnormalities (EXTL3 deficiency)	EXTL3	1	0.31	321
	DNA ligase IV deficiency	LIG4	1	0.31	321

## Sheet: supplementary table 9
Supplementary Table 9 The list of variants of uncertain significance (VUS)
No.	Condition	Inheritance	Gene	Variants	Protein	Classification*	Number of detected variants	Het/Hom
1	Citrullinemia, type II	AR	SLC25A13	c.2T>C	p.M1T	VUS	4	Het
2	Citrullinemia, Type I	AR	ASS1	c.-4C>T	/	VUS	2	Het

## Sheet: supplementary table 10
Supplementary Table 10. The summarized results of variants validation
Conditions	Gene	CNV	Classification*	Number of mutations	Het/Hom	Results of validation	Notes
MDs	PCCB	c.1364A>G	P	1	Het	TRUE	confirmed by Sanger sequencing
		c.793G>A	LP	1	Het	TRUE	confirmed by Sanger sequencing
	MUT	c.2179C>T	P	1	Het	TRUE	confirmed by Sanger sequencing
	MMAA	c.658G>A	LP	1	Het	TRUE	confirmed by Sanger sequencing
	MMACHC	c.315C>G	P	1	Het	TRUE	confirmed by Sanger sequencing
		c.445_446del	P	1	Het	TRUE	confirmed by Sanger sequencing
		c.482G>A	P	2	Het	TRUE	confirmed by Sanger sequencing
		c.609G>A	P	3	Het	TRUE	confirmed by Sanger sequencing
		c.658_660del	P	3	Het	TRUE	confirmed by Sanger sequencing
		c.80A>G	P	1	Het	TRUE	confirmed by Sanger sequencing
	MMADHC	c.748C>T	P	1	Het	TRUE	confirmed by Sanger sequencing
	MCCC1	c.639+2T>A	P	1	Het	TRUE	confirmed by Sanger sequencing
	HLCS	c.782del	P	2	Het	TRUE	confirmed by Sanger sequencing
	GCDH	c.1213A>G	P	1	Het	TRUE	confirmed by Sanger sequencing
	SLC22A5	c.1472C>G	P	4	Het	TRUE	confirmed by Sanger sequencing
		c.468G>A	P	1	Het	TRUE	confirmed by Sanger sequencing
	ACADM	c.548_551del	P	2	Het	TRUE	confirmed by Sanger sequencing
	HADHB	c.1175C>T	LP	1	Het	TRUE	confirmed by Sanger sequencing
	ASS1	c.352G>A	LP	1	Het	TRUE	confirmed by Sanger sequencing
		c.919C>T	P	1	Het	TRUE	confirmed by Sanger sequencing
		c.-4C>T	VUS	2	Het	TRUE	confirmed by Sanger sequencing
	PAH	c.1301C>A	LP	1	7Het; 1compound Het	TRUE	confirmed by Sanger sequencing
		c.611A>G	P	2		TRUE	confirmed by Sanger sequencing
		c.728G>A	P	4		TRUE	confirmed by Sanger sequencing
		c.740G>T	P	1		TRUE	confirmed by Sanger sequencing
		c.842+2T>A	P	1		TRUE	confirmed by Sanger sequencing
	TSHR	c.1349G>A	P	4	Het	TRUE	confirmed by Sanger sequencing
	DUOX2	c.605_621del	P	1	Het	TRUE	confirmed by Sanger sequencing
		c.1588A>T	P	6	Het	TRUE	confirmed by Sanger sequencing
		c.1883del	P	1	Het	TRUE	confirmed by Sanger sequencing
		c.1946C>A	LP	1	Het	TRUE	confirmed by Sanger sequencing
		c.3329G>A	P	1	Het	TRUE	confirmed by Sanger sequencing
	TPO	c.2422del	P	1	Het	TRUE	confirmed by Sanger sequencing
	CYP21A2	c.844G>T	P	1	Het	FALSE	confirmed by Sanger sequencing
		c.518T>A	P	2	Het	TRUE	confirmed by Sanger sequencing
		c.92C>T	P	2	Het	TRUE	confirmed by Sanger sequencing
	HBB	c.126_129del	P	1	Het	TRUE	confirmed by Sanger sequencing
		c.126_129del	P	1	Het	TRUE	confirmed by Sanger sequencing
		c.126_129del	P	1	Het	TRUE	confirmed by Sanger sequencing
	CFTR	c.2052_2053insA	P	1	Het	TRUE	confirmed by Sanger sequencing
	GALT	c.821-7A>G	P	1	Het	TRUE	confirmed by Sanger sequencing
		c.844C>G	LP	1	Het	TRUE	confirmed by Sanger sequencing
	GAA	c.2237G>C	P	1	Het	TRUE	confirmed by Sanger sequencing
		c.2662G>T	P	1	Het	TRUE	confirmed by Sanger sequencing
		c.2647-7G>A	LP	1	Het	TRUE	confirmed by Sanger sequencing
	GJB2	c.109G>A	P	14	26 Het; 2compound Het	TRUE	confirmed by Sanger sequencing
		c.235del	P	10		TRUE	confirmed by Sanger sequencing
		c.299_300del	P	4		TRUE	confirmed by Sanger sequencing
		c.605_606insAGAAGACTGTCTTCACAGTGTTCATGATTGCAGTGTCTGGAATTTG	P	2		TRUE	confirmed by Sanger sequencing
	MT-RNR1	m.1095T>C	p	4	Hom	TRUE	confirmed by Sanger sequencing
	SLC26A4	c.1174A>T	P	1	Het	TRUE	confirmed by Sanger sequencing
		c.1229C>T	P	1	Het	TRUE	confirmed by Sanger sequencing
		c.1262A>C	LP	1	Het	TRUE	confirmed by Sanger sequencing
		c.2027T>A	LP	2	Het	TRUE	confirmed by Sanger sequencing
		c.2168A>G	P	1	Het	TRUE	confirmed by Sanger sequencing
		c.919-2A>G	P	2	Het	TRUE	confirmed by Sanger sequencing
	USH2A	c.2802T>G	P	1	Het	TRUE	confirmed by Sanger sequencing
		c.100C>T	P	1	Het	TRUE	confirmed by Sanger sequencing
		c.8559-2A>G	P	1	Het	TRUE	confirmed by Sanger sequencing
	ADA	c.424C>T	P	1	Het	TRUE	confirmed by Sanger sequencing
		c.872C>T	P	1	Het	TRUE	confirmed by Sanger sequencing
	JAK3	c.1744C>T	LP	1	Het	TRUE	confirmed by Sanger sequencing
		c.307C>T	LP	1	Het	TRUE	confirmed by Sanger sequencing
	SMN1	CNV	P	6	Het	5 TRUE , 1 FALSE	10 samples ( 6 predicted carriers and 4 negtive samples ) were validated. Of 6 predicted carriers, 5 were confrimed to be true, the rest one were false positive. The four negtive samples were confirmed to be true.
	ACADS	c.1031A>G	P	1	Het	TRUE	confirmed by Sanger sequencing
	ETFDH	c.1211T>C	LP	1	Het	TRUE	confirmed by Sanger sequencing
	SLC25A13	c.1180+1G>A	P	1	Het	TRUE	confirmed by Sanger sequencing
		c.852_855del	P	2	Het	TRUE	confirmed by Sanger sequencing
		c.2T>C	VUS	5	Het	4 TRUE, 1 FALSE	confirmed by Sanger sequencing
	GNMT	c.149T>C	LP	1	Het	TRUE	confirmed by Sanger sequencing
	PTS	c.166G>A	P	1	Het	TRUE	confirmed by Sanger sequencing
		c.259C>T	P	1	Het	TRUE	confirmed by Sanger sequencing
		c.84-291A>G	P	3	Het	TRUE	confirmed by Sanger sequencing
	GALE	c.505C>T	P	1	Het	TRUE	confirmed by Sanger sequencing
Condition	Gene	Mutation/ CNV	Classification*	Number of mutations	Het/Hom	Results of validation (T/F)	Notes
SCIDs	ADA	c.424C>T	P	1	Het	TRUE	confirmed by Sanger sequencing
		c.872C>T	P	1	Het	TRUE	confirmed by Sanger sequencing
	ATM	c.67C>T	P	1	Het	TRUE	confirmed by Sanger sequencing
	EXTL3	c.1970A>G	P	1	Het	TRUE	confirmed by Sanger sequencing
	JAK3	c.1744C>T	LP	1	Het	TRUE	confirmed by Sanger sequencing
		c.307C>T	LP	1	Het	TRUE	confirmed by Sanger sequencing
	LIG4	c.1271_1275del	P	1	Het	TRUE	confirmed by Sanger sequencing
	TNFRSF13B	c.542C>A	LP	2	Het	TRUE	confirmed by Sanger sequencing
Conditon	Gene	Star allele	PGx Variants	Protein	Number of mutations detected by GS	Numbers of mutations for sanger sequenicng	Number fo correct calls	Number of incorrect calls	Notes
Actionable PGx	NUDT15	*3	c.415C>T	p.R139C	79	28	28	0	confirmed by Sanger sequencing
		*4	c.416G>A	p.R139H	1	1	1	0	confirmed by Sanger sequencing
		*5	c.52G>A	p.V18I	4	4	4	0	confirmed by Sanger sequencing
		*6	c.55_56insGAGTCG	p.19_20insGV	38	24	24	0	confirmed by Sanger sequencing
	UGT1A1	*6	c.211G>A	p.G71R	121	30	30	0	confirmed by Sanger sequencing
		*27	c.686C>A	p.P229Q	12	12	12	0	confirmed by Sanger sequencing
	CYP2C19	*2	c.681G>C	p.P227P	166	30	30	0	confirmed by Sanger sequencing
		*3	c.636G>A	p.W212*	34	25	25	0	confirmed by Sanger sequencing
		*4A/B	c.1A>G	p.M1V	1	1	1	0	confirmed by Sanger sequencing
		*6	c.395G>A	p.R132Q	1	1	1	0	confirmed by Sanger sequencing
		*17	c.-806C>T	/	7	7	7	0	confirmed by Sanger sequencing
	CYP2D6	*4	c.506-1G>A	/	5	5	5	0	confirmed by Sanger sequencing
		*8	c.505G>A	p.G169R	11	11	11	0	confirmed by Sanger sequencing
		*10	c.100C>T	p.P34S	231	37	37	0	confirmed by Sanger sequencing
		*41	c.985+39G>A	/	19	19	18	1	confirmed by Sanger sequencing

[truncated: 1 more sheets: supplementary table 11]
